# Supplementary material for: Sputum Bacterial Metacommunities in Distinguishing Heterogeneity in Respiratory Health and Disease
Source: Front Microbiol. 2022 Mar 31;13:719541. doi: 10.3389/fmicb.2022.719541 (PMC9008356; doi:10.3389/fmicb.2022.719541)
Supplement: Supplementary file 1 [file Table_1.XLSX]

## Sheet: S1
Table S1. Comparison of the functional variation between metacommunities
	R2	p-value	q-value
N1 vs N2	0.04	0.004	0.012
N1 vs P	0.35	0.001	0.003
N2 vs P	0.5	0.001	0.003

## Sheet: S2
Table S2. Prevalence of smoking experience in metacommunities
	Smoking Experience
	Never	Yes	Total	p-value
N1 &N2	75 (68.2%)	38 (51.4%)	113	0.032
P	35 (31.8%)	36 (48.6%)	71
Total	110	74	184

## Sheet: S3
Table S3. List of bacteria belonging to clusters
Genera	Microbial cluster
g_Bacteroides	Blue
g_Catonella	Blue
g_Dialister	Blue
g_Filifactor	Blue
g_Kingella	Blue
g_Mycoplasma	Blue
g_Paludibacter	Blue
g_Parvimonas	Blue
g_Peptococcus	Blue
g_Schwartzia	Blue
g_Tannerella	Blue
g_TG5	Blue
g_Treponema	Blue
g_Actinobacillus	Red
g_Aggregatibacter	Red
g_Capnocytophaga	Red
g_Cardiobacterium	Red
g_Corynebacterium	Red
g_Eikenella	Red
g_Fusobacterium	Red
g_Haemophilus	Red
g_Lautropia	Red
g_Neisseria	Red
g_Peptostreptococcus	Red
g_Porphyromonas	Red
g_Actinomyces	Green
g_Atopobium	Green
g_Bulleidia	Green
g_Butyrivibrio	Green
g_Campylobacter	Green
g_Gemella	Green
g_Granulicatella	Green
g_Lactobacillus	Green
g_Leptotrichia	Green
g_Megasphaera	Green
g_Mogibacterium	Green
g_Moryella	Green
g_Oribacterium	Green
g_Prevotella	Green
g_Rothia	Green
g_Selenomonas	Green
g_Streptococcus	Green
g_Veillonella	Green

## Sheet: S4
Table S4. Genera comparison between metacommunities (HS, CS1, and CS2)
				post-hoc p-value				mean abundance
genera	Chi	p-value	effect_size	CS1-HS	CS2-HS	CS1-CS2		HS	CS1	CS2
g_Rhodanobacter	294.373	1.2e-64	0.90799	4.25e-49	3.87e-47	1		0.00122189	0	0
g_Serratia	284.536	1.64e-62	0.87744	2.12e-62	4.31e-21	2.92e-11		2.61785e-06	0.163503	0.0825559
g_Acinetobacter	274.434	2.55e-60	0.846069	4.57e-60	5.31e-21	1.94e-10		5.09592e-06	0.00216142	0.000914439
g_Halomonas	251.868	2.03e-55	0.775987	1.55e-42	3.36e-40	0.909393		0.000497993	0	7.3299e-07
g_Pseudomonas	249.366	7.09e-55	0.768216	6.81e-55	1.67e-18	3.62e-10		1.70961e-05	0.00278683	0.00981867
g_Actinomyces	234.718	1.08e-51	0.722726	1.34e-19	4.03e-51	1.63e-09		0.0574995	0.0097856	0.00569693
g_Eubacterium	230.561	8.59e-51	0.709818	2.99e-36	1.11e-39	0.351837		0.00184277	2.85751e-05	1.53268e-05
g_Moraxella	227.5	3.97e-50	0.700311	1.22e-44	7.63e-29	0.0125792		0.00105685	0.0275754	0.089011
g_Sphaerochaeta	221.252	9.03e-49	0.680908	1.46e-49	3.63e-11	3.07e-14		4.88201e-05	0.00033488	0.000119792
g_Bacteroides	215.461	1.63e-47	0.662922	2.91e-40	2.69e-30	0.128113		0.000193123	0.00200679	0.0028528
g_Haemophilus	215.098	1.96e-47	0.661796	6.11e-43	2.5e-26	0.00612422		0.0282063	0.302674	0.27636
g_Catonella	205.684	2.17e-45	0.632558	2.16e-33	1.06e-34	0.567729		0.00117864	3.20971e-05	4.11099e-05
g_Shewanella	202.313	1.17e-44	0.622091	3.87e-34	6.98e-33	1		0.000244772	0	0
g_Mogibacterium	199.895	3.92e-44	0.614582	2.53e-24	3.77e-40	0.0010879		0.00191374	0.000162866	7.3888e-05
g_Lactobacillus	195.074	4.37e-43	0.599608	1.38e-43	4.13e-13	1.18e-09		0.000570832	0.00181675	0.000870702
g_Rothia	193.508	9.56e-43	0.594744	1.68e-22	1.46e-39	0.000369107		0.0478057	0.00657473	0.00627373
g_Solobacterium	173.55	2.06e-38	0.532763	7.31e-27	6.93e-31	0.270114		0.000513407	3.1897e-05	2.18882e-05
g_Oribacterium	171.852	4.82e-38	0.527491	2.2e-17	1.04e-36	1.91e-05		0.00342768	0.000661576	0.000513189
g_Lachnoanaerobaculum	165.151	1.37e-36	0.506682	2.01e-14	2.87e-36	6.33e-07		0.0020637	0.000413125	0.000214853
g_Stenotrophomonas	158.995	2.98e-35	0.487562	7.33e-36	4.05e-07	4.1e-12		7.36942e-06	0.000182035	0.000109674
g_Phocaeicola	158.402	4.01e-35	0.485722	7.59e-36	8.82e-09	3.81e-10		5.25972e-05	0.000300957	0.000125636
g_Gemella	151.53	1.25e-33	0.464379	1.09e-16	6.33e-32	0.000330006		0.0204818	0.00243188	0.00242273
g_Barnesiella	146.224	1.77e-32	0.447901	1.89e-27	2.28e-21	0.261891		1.08922e-05	0.000258509	0.000323987
g_Mycoplasma	145.281	2.84e-32	0.444972	9.54e-32	0.00116574	1.54e-15		0.000506733	0.00153922	0.000550559
g_Moryella	142.461	1.16e-31	0.436216	4.15e-24	4.15e-24	0.800797		0.000469026	7.23585e-07	0
g_Slackia	141.026	2.38e-31	0.431759	1.41e-22	6.79e-25	0.424066		0.000340356	1.01911e-05	7.14374e-06
g_Streptococcus	138.091	1.03e-30	0.422644	1.52e-19	1.55e-26	0.0668526		0.274999	0.10641	0.115861
g_Leptotrichia	124.349	9.95e-28	0.379966	1.33e-09	4.57e-28	7.89e-07		0.016871	0.00426356	0.00354972
g_Stomatobaculum	115.273	9.31e-26	0.351779	2.32e-05	2.65e-26	2.78e-10		0.00256622	0.0010497	0.000562714
g_Butyrivibrio	114.25	1.55e-25	0.348602	4.78e-19	6.27e-20	0.621352		0.000619541	3.6e-06	1.84764e-06
g_Capnocytophaga	112.573	3.59e-25	0.343394	4.11e-24	0.0310936	4.97e-14		0.00250014	0.00484591	0.00287074
g_Abiotrophia	102.968	4.37e-23	0.313565	4.78e-19	3.26e-16	0.554986		0.000486388	3.41187e-06	2.13513e-05
g_Staphylococcus	101.373	9.71e-23	0.308613	7.75e-23	0.00175716	2.81e-10		0.00471918	0.000614133	0.00026144
g_Flavobacterium	99.6343	2.32e-22	0.303212	5.09e-16	3.22e-18	0.402906		0.000100417	5.55917e-06	1.93834e-06
g_Parvimonas	99.0161	3.15e-22	0.301292	5.1e-05	8.59e-23	1.04e-08		0.00201991	0.00025397	9.52081e-05
g_Filifactor	98.3996	4.29e-22	0.299378	2.41e-13	6.33e-20	0.0466246		0.00176433	5.13808e-05	2.29868e-05
g_Peptostreptococcus	95.2599	2.06e-21	0.289627	2.97e-07	7.45e-22	6.95e-06		0.00105618	0.00017907	5.94514e-05
g_Atopobium	92.5554	7.98e-21	0.281228	0.000448032	3.06e-21	3.95e-09		0.00319004	0.00126629	0.000923582
g_Tannerella	87.51	9.94e-20	0.265559	0.000259168	3.12e-20	3.55e-08		0.000952995	0.000226272	0.000159753
g_Anaerovorax	87.2889	1.11e-19	0.264872	5.91e-15	2.1e-15	0.697328		0.000195165	5.4414e-06	2.76578e-06
g_Treponema	79.2805	6.09e-18	0.240002	0.000234707	1.75e-18	4.22e-07		0.00905939	0.00140919	0.00151158
g_Porphyromonas	77.5394	1.45e-17	0.234594	0.155291	1.47e-16	1.82e-11		0.0187219	0.0056367	0.00311177
g_Fusobacterium	63.7486	1.44e-14	0.191766	0.0778569	1.25e-09	8.23e-14		0.0150064	0.0101959	0.00594507
g_Campylobacter	63.7483	1.44e-14	0.191765	0.000135397	9.38e-06	4.38e-15		0.00240891	0.00273252	0.00174403
g_Corynebacterium	57.829	2.77e-13	0.173382	0.156815	2.69e-09	2.39e-12		0.00288146	0.00098619	0.00052123
g_Lautropia	57.4001	3.43e-13	0.17205	3.45e-06	0.00173025	1.94e-13		0.000929	0.000937769	0.000450389
g_Neisseria	52.3083	4.38e-12	0.156237	2.62e-10	0.924217	2.33e-09		0.0265761	0.0302954	0.0361408
g_Fretibacterium	51.4335	6.78e-12	0.15352	0.000385761	2.38e-12	0.000385761		0.00433068	0.000841926	0.000779826
g_Actinobacillus	47.8391	4.09e-11	0.142358	9.51e-11	0.199701	7.29e-07		0.0013096	0.000834442	0.00584857
g_Propionibacterium	45.8549	1.1e-10	0.136195	3.73e-10	2.36e-06	0.152406		9.48361e-07	3.68366e-05	4.31769e-05
g_Kingella	45.1107	1.6e-10	0.133884	1.69e-08	0.576521	8.68e-09		0.000336655	0.000303683	0.000248033
g_Alloscardovia	37.6671	6.62e-09	0.110767	1.61e-05	1.89e-08	0.143003		0.000612409	3.22883e-05	1.53961e-05
g_Centipeda	36.2288	1.36e-08	0.106301	0.0122219	5.44e-09	0.000826937		0.00808888	0.00193925	0.00182782
g_Alloprevotella	35.9947	1.53e-08	0.105574	0.0205278	6.58e-09	0.000471365		0.0105797	0.00302864	0.00254106
g_Prevotella	35.2169	2.25e-08	0.103158	0.00336629	9.31e-09	0.00336629		0.170164	0.121511	0.112967
g_Cardiobacterium	33.2548	6.01e-08	0.0970647	0.00273074	0.00273074	2.45e-08		0.000355164	0.000251007	0.000144376
g_Anaeroglobus	31.9285	1.17e-07	0.0929458	3.99e-06	0.502447	1.1e-06		0.000928226	0.00068293	0.000401916
g_Selenomonas	29.4539	4.02e-07	0.0852605	0.216137	4.09e-07	0.000125542		0.00730707	0.00371304	0.00333195
g_Dialister	29.1867	4.59e-07	0.0844307	0.889453	3.25e-06	6.68e-06		0.000740028	0.000322272	0.000236761
g_Schwartzia	27.8888	8.79e-07	0.0804	0.00310337	5.36e-07	0.0320812		0.000754096	0.000210563	0.000203683
g_Bifidobacterium	23.0733	9.77e-06	0.0654451	0.0641029	5.01e-06	0.00582041		0.000753517	0.000140049	8.5949e-05
g_Streptobacillus	22.8003	1.12e-05	0.0645973	0.00168075	0.102725	9.53e-06		0.000671979	0.00018153	4.15243e-05
g_Eikenella	22.1729	1.53e-05	0.0626487	0.668355	3.68e-05	0.000192998		0.000123775	4.42607e-05	1.91683e-05
g_Mannheimia	19.5664	5.64e-05	0.0545542	0.00370457	0.133453	4.82e-05		0.000753564	0.000193068	0.000129132
g_Granulicatella	17.1855	0.000185446	0.0471599	0.657084	0.000320731	0.00129583		0.00105587	0.000129841	0.000113646
g_Megasphaera	14.1208	0.000858455	0.0376421	0.0505506	0.0720338	0.000533825		0.0143539	0.010308	0.0111891
g_Scardovia	6.50715	0.0386358	0.0139974	0.447066	0.0357251	0.129164		0.000188755	2.64558e-05	2.45823e-05
g_Veillonella	2.88894	0.235871	0.00276069	0.288229	0.830255	0.288229		0.159211	0.138512	0.190399
g_Paraprevotella	1.21298	0.545261	-0.00244416	0.51994	0.979333	0.51994		0.00144198	0.000865204	0.00102927

## Sheet: S5
Table S5. Comparison of the functional variation between metacommunities in the COPD cohort
	R2	p-value	q-value
HS vs CS1	0.636	0.001	0.001
HS vs CS2	0.297	0.001	0.001
CS1 vs CS2	0.118	0.001	0.001

## Sheet: S6
Table S6. SparCC co-occurrence analysis of HS metacommunity
genera1	genera2	correlation
g_Atopobium	g_Abiotrophia	-0.287685
g_Granulicatella	g_Abiotrophia	0.330563
g_Lautropia	g_Abiotrophia	0.381592
g_Neisseria	g_Abiotrophia	0.307464
g_Selenomonas	g_Abiotrophia	-0.225972
g_Slackia	g_Abiotrophia	-0.312997
g_Atopobium	g_Actinomyces	0.497555
g_Campylobacter	g_Actinomyces	0.40026
g_Centipeda	g_Actinomyces	0.399338
g_Dialister	g_Actinomyces	-0.372959
g_Filifactor	g_Actinomyces	-0.247347
g_Lachnoanaerobaculum	g_Actinomyces	0.474079
g_Leptotrichia	g_Actinomyces	0.41893
g_Megasphaera	g_Actinomyces	0.406044
g_Mycoplasma	g_Actinomyces	-0.374065
g_Oribacterium	g_Actinomyces	0.486452
g_Parvimonas	g_Actinomyces	-0.306905
g_Prevotella	g_Actinomyces	0.472895
g_Rothia	g_Actinomyces	0.419733
g_Schwartzia	g_Actinomyces	-0.234101
g_Stomatobaculum	g_Actinomyces	0.406311
g_Veillonella	g_Actinomyces	0.638058
g_Flavobacterium	g_Alloprevotella	-0.304514
g_Gemella	g_Alloprevotella	-0.362204
g_Haemophilus	g_Alloprevotella	-0.298702
g_Kingella	g_Alloprevotella	-0.262878
g_Mycoplasma	g_Alloprevotella	0.258512
g_Rothia	g_Alloprevotella	-0.370133
g_Slackia	g_Alloprevotella	0.28849
g_Treponema	g_Alloprevotella	0.322795
g_Butyrivibrio	g_Anaeroglobus	-0.286161
g_Dialister	g_Anaeroglobus	0.451299
g_Filifactor	g_Anaeroglobus	0.365471
g_Fretibacterium	g_Anaeroglobus	0.513483
g_Haemophilus	g_Anaeroglobus	-0.326284
g_Leptotrichia	g_Anaeroglobus	-0.395423
g_Neisseria	g_Anaeroglobus	-0.280814
g_Olsenella	g_Anaeroglobus	0.3482
g_Oribacterium	g_Anaeroglobus	-0.434124
g_Parvimonas	g_Anaeroglobus	0.360797
g_Schwartzia	g_Anaeroglobus	0.493672
g_Selenomonas	g_Anaeroglobus	0.287278
g_Tannerella	g_Anaeroglobus	0.344676
g_Treponema	g_Anaeroglobus	0.429656
g_Centipeda	g_Atopobium	0.381407
g_Haemophilus	g_Atopobium	-0.294059
g_Lachnoanaerobaculum	g_Atopobium	0.434215
g_Megasphaera	g_Atopobium	0.523208
g_Mogibacterium	g_Atopobium	0.439837
g_Neisseria	g_Atopobium	-0.315964
g_Oribacterium	g_Atopobium	0.381728
g_Porphyromonas	g_Atopobium	-0.311017
g_Prevotella	g_Atopobium	0.634571
g_Slackia	g_Atopobium	0.274438
g_Solobacterium	g_Atopobium	0.395941
g_Stomatobaculum	g_Atopobium	0.352967
g_Veillonella	g_Atopobium	0.443467
g_Neisseria	g_Bifidobacterium	-0.305364
g_Olsenella	g_Bifidobacterium	0.325864
g_Centipeda	g_Butyrivibrio	0.372346
g_Dialister	g_Butyrivibrio	-0.220338
g_Fretibacterium	g_Butyrivibrio	-0.293132
g_Megasphaera	g_Butyrivibrio	0.321613
g_Moryella	g_Butyrivibrio	0.327188
g_Oribacterium	g_Butyrivibrio	0.32539
g_Parvimonas	g_Butyrivibrio	-0.311305
g_Centipeda	g_Campylobacter	0.349812
g_Veillonella	g_Campylobacter	0.404456
g_Cardiobacterium	g_Capnocytophaga	0.412395
g_Kingella	g_Capnocytophaga	0.297889
g_Megasphaera	g_Capnocytophaga	-0.356457
g_Neisseria	g_Capnocytophaga	0.344086
g_Prevotella	g_Capnocytophaga	-0.349165
g_Slackia	g_Capnocytophaga	-0.335466
g_Corynebacterium	g_Cardiobacterium	0.390309
g_Flavobacterium	g_Cardiobacterium	0.235124
g_Kingella	g_Cardiobacterium	0.377782
g_Neisseria	g_Cardiobacterium	0.24813
g_Granulicatella	g_Catonella	-0.244154
g_Fusobacterium	g_Centipeda	-0.26779
g_Lachnoanaerobaculum	g_Centipeda	0.510303
g_Leptotrichia	g_Centipeda	0.442296
g_Megasphaera	g_Centipeda	0.637293
g_Mogibacterium	g_Centipeda	0.400498
g_Moryella	g_Centipeda	0.372971
g_Oribacterium	g_Centipeda	0.585155
g_Paraprevotella	g_Centipeda	0.338955
g_Parvimonas	g_Centipeda	-0.377587
g_Porphyromonas	g_Centipeda	-0.387639
g_Prevotella	g_Centipeda	0.449141
g_Solobacterium	g_Centipeda	0.380615
g_Stomatobaculum	g_Centipeda	0.533238
g_Veillonella	g_Centipeda	0.419482
g_Kingella	g_Corynebacterium	0.328029
g_Lautropia	g_Corynebacterium	0.337232
g_Mogibacterium	g_Corynebacterium	-0.343939
g_Selenomonas	g_Corynebacterium	-0.263954
g_Filifactor	g_Dialister	0.286879
g_Fretibacterium	g_Dialister	0.633907
g_Fusobacterium	g_Dialister	0.364137
g_Lachnoanaerobaculum	g_Dialister	-0.302729
g_Leptotrichia	g_Dialister	-0.363634
g_Mycoplasma	g_Dialister	0.464892
g_Olsenella	g_Dialister	0.341995
g_Oribacterium	g_Dialister	-0.38059
g_Parvimonas	g_Dialister	0.515668
g_Schwartzia	g_Dialister	0.451952
g_Stomatobaculum	g_Dialister	-0.346026
g_Tannerella	g_Dialister	0.351186
g_Treponema	g_Dialister	0.566656
g_Veillonella	g_Dialister	-0.295761
g_Flavobacterium	g_Eubacterium	-0.300306
g_Kingella	g_Eubacterium	-0.29209
g_Mogibacterium	g_Eubacterium	0.385748
g_Paraprevotella	g_Eubacterium	0.294729
g_Peptostreptococcus	g_Eubacterium	0.441166
g_Rhodanobacter	g_Eubacterium	-0.381417
g_Solobacterium	g_Eubacterium	0.315482
g_Fretibacterium	g_Filifactor	0.493278
g_Lachnoanaerobaculum	g_Filifactor	-0.284529
g_Leptotrichia	g_Filifactor	-0.382455
g_Mycoplasma	g_Filifactor	0.388328
g_Olsenella	g_Filifactor	0.217995
g_Parvimonas	g_Filifactor	0.352368
g_Porphyromonas	g_Filifactor	0.251977
g_Schwartzia	g_Filifactor	0.432838
g_Stomatobaculum	g_Filifactor	-0.311928
g_Tannerella	g_Filifactor	0.292672
g_Treponema	g_Filifactor	0.513605
g_Veillonella	g_Filifactor	-0.323863
g_Gemella	g_Flavobacterium	0.296419
g_Halomonas	g_Flavobacterium	0.434685
g_Peptostreptococcus	g_Flavobacterium	-0.263587
g_Rhodanobacter	g_Flavobacterium	0.643593
g_Selenomonas	g_Flavobacterium	-0.236641
g_Shewanella	g_Flavobacterium	0.415121
g_Slackia	g_Flavobacterium	-0.195977
g_Treponema	g_Flavobacterium	-0.268981
g_Fusobacterium	g_Fretibacterium	0.303308
g_Lachnoanaerobaculum	g_Fretibacterium	-0.345757
g_Leptotrichia	g_Fretibacterium	-0.357106
g_Mycoplasma	g_Fretibacterium	0.563415
g_Olsenella	g_Fretibacterium	0.302902
g_Oribacterium	g_Fretibacterium	-0.398376
g_Parvimonas	g_Fretibacterium	0.621344
g_Schwartzia	g_Fretibacterium	0.543408
g_Selenomonas	g_Fretibacterium	0.349181
g_Tannerella	g_Fretibacterium	0.408043
g_Treponema	g_Fretibacterium	0.679763
g_Moryella	g_Fusobacterium	-0.341814
g_Parvimonas	g_Fusobacterium	0.43564
g_Porphyromonas	g_Fusobacterium	0.451419
g_Tannerella	g_Fusobacterium	0.366143
g_Treponema	g_Fusobacterium	0.331147
g_Granulicatella	g_Gemella	0.349455
g_Haemophilus	g_Gemella	0.402905
g_Lautropia	g_Gemella	0.305726
g_Megasphaera	g_Gemella	-0.292429
g_Neisseria	g_Gemella	0.535589
g_Porphyromonas	g_Gemella	0.292403
g_Schwartzia	g_Gemella	-0.330233
g_Slackia	g_Gemella	-0.396908
g_Lautropia	g_Granulicatella	0.325502
g_Mogibacterium	g_Granulicatella	-0.308377
g_Prevotella	g_Granulicatella	-0.296792
g_Rhodanobacter	g_Granulicatella	0.257409
g_Selenomonas	g_Granulicatella	-0.329941
g_Lautropia	g_Haemophilus	0.345165
g_Neisseria	g_Haemophilus	0.598116
g_Rhodanobacter	g_Haemophilus	0.364163
g_Schwartzia	g_Haemophilus	-0.320724
g_Mogibacterium	g_Halomonas	-0.264894
g_Rhodanobacter	g_Halomonas	0.580275
g_Shewanella	g_Halomonas	0.717557
g_Peptostreptococcus	g_Kingella	-0.234809
g_Leptotrichia	g_Lachnoanaerobaculum	0.637214
g_Megasphaera	g_Lachnoanaerobaculum	0.439081
g_Mogibacterium	g_Lachnoanaerobaculum	0.338715
g_Mycoplasma	g_Lachnoanaerobaculum	-0.272432
g_Oribacterium	g_Lachnoanaerobaculum	0.625998
g_Paraprevotella	g_Lachnoanaerobaculum	0.310861
g_Prevotella	g_Lachnoanaerobaculum	0.457962
g_Schwartzia	g_Lachnoanaerobaculum	-0.284059
g_Solobacterium	g_Lachnoanaerobaculum	0.254544
g_Stomatobaculum	g_Lachnoanaerobaculum	0.538477
g_Tannerella	g_Lachnoanaerobaculum	-0.291729
g_Treponema	g_Lachnoanaerobaculum	-0.330099
g_Veillonella	g_Lachnoanaerobaculum	0.478296
g_Mogibacterium	g_Lautropia	-0.324168
g_Neisseria	g_Lautropia	0.555714
g_Prevotella	g_Lautropia	-0.335875
g_Rhodanobacter	g_Lautropia	0.295551
g_Selenomonas	g_Lautropia	-0.307232
g_Slackia	g_Lautropia	-0.340271
g_Mycoplasma	g_Leptotrichia	-0.376322
g_Neisseria	g_Leptotrichia	0.364632
g_Olsenella	g_Leptotrichia	-0.256329
g_Oribacterium	g_Leptotrichia	0.5445
g_Parvimonas	g_Leptotrichia	-0.35981
g_Prevotella	g_Leptotrichia	0.244301
g_Schwartzia	g_Leptotrichia	-0.320032
g_Stomatobaculum	g_Leptotrichia	0.452747
g_Tannerella	g_Leptotrichia	-0.291749
g_Treponema	g_Leptotrichia	-0.385734
g_Veillonella	g_Leptotrichia	0.336213
g_Mogibacterium	g_Megasphaera	0.354973
g_Moryella	g_Megasphaera	0.297155
g_Oribacterium	g_Megasphaera	0.480263
g_Porphyromonas	g_Megasphaera	-0.45049
g_Prevotella	g_Megasphaera	0.495995
g_Solobacterium	g_Megasphaera	0.365179
g_Stomatobaculum	g_Megasphaera	0.392571
g_Veillonella	g_Megasphaera	0.505421
g_Oribacterium	g_Mogibacterium	0.302078
g_Prevotella	g_Mogibacterium	0.515085
g_Rhodanobacter	g_Mogibacterium	-0.29433
g_Solobacterium	g_Mogibacterium	0.423126
g_Stomatobaculum	g_Mogibacterium	0.361298
g_Mycoplasma	g_Moryella	-0.220132
g_Tannerella	g_Moryella	-0.264151
g_Olsenella	g_Mycoplasma	0.229415
g_Oribacterium	g_Mycoplasma	-0.354358
g_Parvimonas	g_Mycoplasma	0.443309
g_Schwartzia	g_Mycoplasma	0.403794
g_Slackia	g_Mycoplasma	0.272775
g_Stomatobaculum	g_Mycoplasma	-0.354689
g_Tannerella	g_Mycoplasma	0.352097
g_Treponema	g_Mycoplasma	0.50706
g_Veillonella	g_Mycoplasma	-0.307691
g_Schwartzia	g_Neisseria	-0.367901
g_Selenomonas	g_Neisseria	-0.341602
g_Slackia	g_Neisseria	-0.331364
g_Parvimonas	g_Olsenella	0.253356
g_Schwartzia	g_Olsenella	0.352332
g_Parvimonas	g_Oribacterium	-0.40695
g_Prevotella	g_Oribacterium	0.43523
g_Schwartzia	g_Oribacterium	-0.330863
g_Solobacterium	g_Oribacterium	0.322989
g_Stomatobaculum	g_Oribacterium	0.404172
g_Tannerella	g_Oribacterium	-0.352946
g_Treponema	g_Oribacterium	-0.468764
g_Veillonella	g_Oribacterium	0.528277
g_Schwartzia	g_Paraprevotella	-0.256523
g_Solobacterium	g_Paraprevotella	0.313926
g_Stomatobaculum	g_Paraprevotella	0.25418
g_Schwartzia	g_Parvimonas	0.354491
g_Treponema	g_Parvimonas	0.538383
g_Veillonella	g_Parvimonas	-0.315942
g_Stomatobaculum	g_Porphyromonas	-0.304046
g_Veillonella	g_Porphyromonas	-0.305093
g_Rhodanobacter	g_Prevotella	-0.417192
g_Solobacterium	g_Prevotella	0.498371
g_Stomatobaculum	g_Prevotella	0.406809
g_Veillonella	g_Prevotella	0.548689
g_Shewanella	g_Rhodanobacter	0.512674
g_Treponema	g_Rhodanobacter	-0.243349
g_Veillonella	g_Rothia	0.444139
g_Selenomonas	g_Schwartzia	0.382113
g_Slackia	g_Schwartzia	0.264471
g_Stomatobaculum	g_Schwartzia	-0.306915
g_Tannerella	g_Schwartzia	0.420285
g_Treponema	g_Schwartzia	0.56459
g_Treponema	g_Selenomonas	0.365437
g_Treponema	g_Slackia	0.367796
g_Stomatobaculum	g_Solobacterium	0.37719
g_Veillonella	g_Stomatobaculum	0.452741
g_Treponema	g_Tannerella	0.524235
g_Veillonella	g_Tannerella	-0.34344
g_Veillonella	g_Treponema	-0.418388

## Sheet: S7
Table S7. SparCC co-occurrence analysis of CS1 metacommunity
genera1	genera2	correlation
g_Actinobacillus	g_Acinetobacter	0.116543
g_Actinomyces	g_Acinetobacter	0.125908
g_Alloprevotella	g_Acinetobacter	-0.130163
g_Anaeroglobus	g_Acinetobacter	-0.090673
g_Atopobium	g_Acinetobacter	0.0537602
g_Bacteroides	g_Acinetobacter	0.238208
g_Barnesiella	g_Acinetobacter	0.108958
g_Bifidobacterium	g_Acinetobacter	-0.0487755
g_Campylobacter	g_Acinetobacter	0.0602243
g_Capnocytophaga	g_Acinetobacter	0.148459
g_Cardiobacterium	g_Acinetobacter	0.0646568
g_Centipeda	g_Acinetobacter	-0.0851469
g_Escherichia.Shigella	g_Acinetobacter	0.147477
g_Fretibacterium	g_Acinetobacter	-0.0333736
g_Fusobacterium	g_Acinetobacter	-0.212032
g_Gemella	g_Acinetobacter	-0.0849474
g_Granulicatella	g_Acinetobacter	-0.0733711
g_Haemophilus	g_Acinetobacter	0.24726
g_Kingella	g_Acinetobacter	-0.107372
g_Lachnoanaerobaculum	g_Acinetobacter	0.0478048
g_Lactobacillus	g_Acinetobacter	0.238278
g_Lautropia	g_Acinetobacter	0.0676899
g_Leptotrichia	g_Acinetobacter	-0.0730532
g_Mannheimia	g_Acinetobacter	-0.132249
g_Megasphaera	g_Acinetobacter	0.0443956
g_Mogibacterium	g_Acinetobacter	-0.127654
g_Moraxella	g_Acinetobacter	0.419266
g_Oribacterium	g_Acinetobacter	0.0403044
g_Paraprevotella	g_Acinetobacter	0.102245
g_Parvimonas	g_Acinetobacter	-0.105928
g_Peptostreptococcus	g_Acinetobacter	-0.0617649
g_Phocaeicola	g_Acinetobacter	0.110493
g_Porphyromonas	g_Acinetobacter	0.109285
g_Pseudomonas	g_Acinetobacter	0.101272
g_Rothia	g_Acinetobacter	0.0835586
g_Schwartzia	g_Acinetobacter	-0.103175
g_Selenomonas	g_Acinetobacter	-0.105388
g_Serratia	g_Acinetobacter	0.355301
g_Stenotrophomonas	g_Acinetobacter	0.204305
g_Streptococcus	g_Acinetobacter	0.280502
g_Tannerella	g_Acinetobacter	-0.115776
g_Treponema	g_Acinetobacter	-0.229453
g_Veillonella	g_Acinetobacter	-0.108265
g_Anaeroglobus	g_Actinobacillus	-0.115266
g_Atopobium	g_Actinobacillus	0.04169
g_Bacteroides	g_Actinobacillus	0.215863
g_Barnesiella	g_Actinobacillus	0.0691233
g_Bifidobacterium	g_Actinobacillus	0.099447
g_Campylobacter	g_Actinobacillus	-0.0909041
g_Cardiobacterium	g_Actinobacillus	0.0922034
g_Centipeda	g_Actinobacillus	-0.0709597
g_Corynebacterium	g_Actinobacillus	-0.205413
g_Dialister	g_Actinobacillus	0.0380985
g_Escherichia.Shigella	g_Actinobacillus	0.090023
g_Fretibacterium	g_Actinobacillus	-0.185494
g_Fusobacterium	g_Actinobacillus	-0.194565
g_Gemella	g_Actinobacillus	-0.0382432
g_Granulicatella	g_Actinobacillus	-0.0406014
g_Kingella	g_Actinobacillus	-0.140128
g_Lachnoanaerobaculum	g_Actinobacillus	0.110151
g_Lactobacillus	g_Actinobacillus	0.122755
g_Lautropia	g_Actinobacillus	-0.095013
g_Mannheimia	g_Actinobacillus	0.0453737
g_Megasphaera	g_Actinobacillus	-0.109858
g_Mogibacterium	g_Actinobacillus	-0.0482745
g_Moraxella	g_Actinobacillus	0.167917
g_Mycoplasma	g_Actinobacillus	-0.198529
g_Neisseria	g_Actinobacillus	0.147783
g_Oribacterium	g_Actinobacillus	0.167968
g_Paraprevotella	g_Actinobacillus	0.233385
g_Parvimonas	g_Actinobacillus	-0.0565052
g_Peptostreptococcus	g_Actinobacillus	-0.0692632
g_Phocaeicola	g_Actinobacillus	-0.0747497
g_Porphyromonas	g_Actinobacillus	0.113567
g_Prevotella	g_Actinobacillus	-0.0761556
g_Pseudomonas	g_Actinobacillus	-0.0450433
g_Rothia	g_Actinobacillus	0.0996525
g_Schwartzia	g_Actinobacillus	-0.044248
g_Selenomonas	g_Actinobacillus	-0.149677
g_Serratia	g_Actinobacillus	0.133867
g_Sphaerochaeta	g_Actinobacillus	-0.0374383
g_Stenotrophomonas	g_Actinobacillus	0.228832
g_Stomatobaculum	g_Actinobacillus	0.063232
g_Streptococcus	g_Actinobacillus	0.0719857
g_Tannerella	g_Actinobacillus	-0.121051
g_Treponema	g_Actinobacillus	-0.248101
g_Alloprevotella	g_Actinomyces	-0.152751
g_Anaeroglobus	g_Actinomyces	-0.167858
g_Atopobium	g_Actinomyces	0.339253
g_Bacteroides	g_Actinomyces	0.135952
g_Bifidobacterium	g_Actinomyces	0.228614
g_Capnocytophaga	g_Actinomyces	-0.392132
g_Cardiobacterium	g_Actinomyces	-0.246218
g_Centipeda	g_Actinomyces	0.342042
g_Corynebacterium	g_Actinomyces	-0.373735
g_Dialister	g_Actinomyces	-0.102656
g_Fretibacterium	g_Actinomyces	-0.128844
g_Fusobacterium	g_Actinomyces	-0.319785
g_Gemella	g_Actinomyces	0.165113
g_Granulicatella	g_Actinomyces	0.0643733
g_Haemophilus	g_Actinomyces	0.212606
g_Lachnoanaerobaculum	g_Actinomyces	0.0329947
g_Lactobacillus	g_Actinomyces	0.217387
g_Lautropia	g_Actinomyces	-0.0657331
g_Mannheimia	g_Actinomyces	0.0644587
g_Megasphaera	g_Actinomyces	0.516735
g_Mycoplasma	g_Actinomyces	-0.116921
g_Neisseria	g_Actinomyces	0.18495
g_Oribacterium	g_Actinomyces	0.0504645
g_Paraprevotella	g_Actinomyces	0.233986
g_Parvimonas	g_Actinomyces	-0.0394706
g_Peptostreptococcus	g_Actinomyces	0.0429531
g_Phocaeicola	g_Actinomyces	-0.139054
g_Prevotella	g_Actinomyces	0.256649
g_Pseudomonas	g_Actinomyces	0.0775244
g_Rothia	g_Actinomyces	0.265169
g_Schwartzia	g_Actinomyces	-0.246339
g_Selenomonas	g_Actinomyces	-0.0984767
g_Serratia	g_Actinomyces	0.279683
g_Sphaerochaeta	g_Actinomyces	-0.0632264
g_Staphylococcus	g_Actinomyces	0.0329344
g_Stenotrophomonas	g_Actinomyces	0.0812425
g_Stomatobaculum	g_Actinomyces	0.548279
g_Streptococcus	g_Actinomyces	0.16364
g_Tannerella	g_Actinomyces	-0.270372
g_Treponema	g_Actinomyces	-0.291129
g_Veillonella	g_Actinomyces	0.186497
g_Anaeroglobus	g_Alloprevotella	0.191648
g_Atopobium	g_Alloprevotella	-0.265318
g_Bacteroides	g_Alloprevotella	-0.136973
g_Barnesiella	g_Alloprevotella	-0.152767
g_Bifidobacterium	g_Alloprevotella	-0.0960043
g_Campylobacter	g_Alloprevotella	-0.164875
g_Capnocytophaga	g_Alloprevotella	-0.0387866
g_Cardiobacterium	g_Alloprevotella	-0.104184
g_Centipeda	g_Alloprevotella	0.0806072
g_Corynebacterium	g_Alloprevotella	-0.095436
g_Dialister	g_Alloprevotella	0.245473
g_Escherichia.Shigella	g_Alloprevotella	-0.089245
g_Fretibacterium	g_Alloprevotella	0.359812
g_Fusobacterium	g_Alloprevotella	0.179685
g_Gemella	g_Alloprevotella	-0.192276
g_Granulicatella	g_Alloprevotella	-0.0780451
g_Haemophilus	g_Alloprevotella	-0.125593
g_Kingella	g_Alloprevotella	-0.11963
g_Lactobacillus	g_Alloprevotella	-0.129857
g_Lautropia	g_Alloprevotella	-0.107579
g_Mannheimia	g_Alloprevotella	-0.11183
g_Mogibacterium	g_Alloprevotella	0.137951
g_Moraxella	g_Alloprevotella	-0.232014
g_Mycoplasma	g_Alloprevotella	-0.0636492
g_Oribacterium	g_Alloprevotella	0.0893079
g_Paraprevotella	g_Alloprevotella	-0.0834228
g_Parvimonas	g_Alloprevotella	0.076596
g_Phocaeicola	g_Alloprevotella	0.101665
g_Prevotella	g_Alloprevotella	0.169473
g_Pseudomonas	g_Alloprevotella	-0.159045
g_Schwartzia	g_Alloprevotella	0.101678
g_Selenomonas	g_Alloprevotella	0.153638
g_Serratia	g_Alloprevotella	-0.118327
g_Staphylococcus	g_Alloprevotella	-0.0761807
g_Stomatobaculum	g_Alloprevotella	-0.053702
g_Streptococcus	g_Alloprevotella	-0.0952211
g_Tannerella	g_Alloprevotella	0.0341699
g_Treponema	g_Alloprevotella	0.455916
g_Atopobium	g_Anaeroglobus	-0.0874239
g_Bacteroides	g_Anaeroglobus	-0.104647
g_Barnesiella	g_Anaeroglobus	-0.153255
g_Bifidobacterium	g_Anaeroglobus	-0.0851233
g_Capnocytophaga	g_Anaeroglobus	-0.152008
g_Cardiobacterium	g_Anaeroglobus	-0.12732
g_Corynebacterium	g_Anaeroglobus	-0.0446348
g_Dialister	g_Anaeroglobus	0.125893
g_Escherichia.Shigella	g_Anaeroglobus	-0.102858
g_Fretibacterium	g_Anaeroglobus	0.124986
g_Fusobacterium	g_Anaeroglobus	0.261515
g_Gemella	g_Anaeroglobus	-0.250601
g_Granulicatella	g_Anaeroglobus	-0.15133
g_Haemophilus	g_Anaeroglobus	-0.173203
g_Lachnoanaerobaculum	g_Anaeroglobus	-0.09971
g_Lactobacillus	g_Anaeroglobus	-0.0926599
g_Lautropia	g_Anaeroglobus	0.134353
g_Leptotrichia	g_Anaeroglobus	-0.170548
g_Mannheimia	g_Anaeroglobus	0.104964
g_Moraxella	g_Anaeroglobus	-0.0874986
g_Mycoplasma	g_Anaeroglobus	0.235399
g_Neisseria	g_Anaeroglobus	-0.116105
g_Oribacterium	g_Anaeroglobus	0.3701
g_Paraprevotella	g_Anaeroglobus	-0.166345
g_Parvimonas	g_Anaeroglobus	0.274278
g_Peptostreptococcus	g_Anaeroglobus	-0.0816995
g_Phocaeicola	g_Anaeroglobus	0.325948
g_Porphyromonas	g_Anaeroglobus	-0.354724
g_Pseudomonas	g_Anaeroglobus	-0.25986
g_Rothia	g_Anaeroglobus	-0.137875
g_Schwartzia	g_Anaeroglobus	0.153963
g_Selenomonas	g_Anaeroglobus	0.0535661
g_Serratia	g_Anaeroglobus	-0.132558
g_Sphaerochaeta	g_Anaeroglobus	0.151358
g_Staphylococcus	g_Anaeroglobus	-0.0411471
g_Stenotrophomonas	g_Anaeroglobus	-0.0453411
g_Stomatobaculum	g_Anaeroglobus	-0.140075
g_Streptococcus	g_Anaeroglobus	-0.192044
g_Tannerella	g_Anaeroglobus	0.102317
g_Treponema	g_Anaeroglobus	0.230749
g_Veillonella	g_Anaeroglobus	0.0661381
g_Bacteroides	g_Atopobium	0.157932
g_Barnesiella	g_Atopobium	0.0894075
g_Bifidobacterium	g_Atopobium	0.211356
g_Campylobacter	g_Atopobium	-0.0539016
g_Capnocytophaga	g_Atopobium	-0.22351
g_Cardiobacterium	g_Atopobium	-0.177145
g_Centipeda	g_Atopobium	0.153265
g_Corynebacterium	g_Atopobium	-0.225935
g_Escherichia.Shigella	g_Atopobium	-0.0712919
g_Fretibacterium	g_Atopobium	-0.229825
g_Fusobacterium	g_Atopobium	-0.334545
g_Gemella	g_Atopobium	-0.0561159
g_Haemophilus	g_Atopobium	0.123094
g_Kingella	g_Atopobium	0.264244
g_Lachnoanaerobaculum	g_Atopobium	-0.0789674
g_Lactobacillus	g_Atopobium	0.246528
g_Leptotrichia	g_Atopobium	-0.22134
g_Mannheimia	g_Atopobium	0.0645198
g_Megasphaera	g_Atopobium	0.315981
g_Mogibacterium	g_Atopobium	-0.0441018
g_Moraxella	g_Atopobium	0.0410144
g_Mycoplasma	g_Atopobium	-0.105208
g_Neisseria	g_Atopobium	-0.0617108
g_Paraprevotella	g_Atopobium	0.144787
g_Parvimonas	g_Atopobium	-0.0738899
g_Peptostreptococcus	g_Atopobium	-0.0418694
g_Phocaeicola	g_Atopobium	-0.152313
g_Porphyromonas	g_Atopobium	-0.168835
g_Pseudomonas	g_Atopobium	0.112749
g_Rothia	g_Atopobium	0.198963
g_Schwartzia	g_Atopobium	-0.0349939
g_Selenomonas	g_Atopobium	-0.106013
g_Serratia	g_Atopobium	0.28829
g_Sphaerochaeta	g_Atopobium	-0.0529176
g_Staphylococcus	g_Atopobium	0.158271
g_Stenotrophomonas	g_Atopobium	0.0693508
g_Stomatobaculum	g_Atopobium	0.232563
g_Streptococcus	g_Atopobium	0.119058
g_Tannerella	g_Atopobium	-0.138462
g_Treponema	g_Atopobium	-0.322841
g_Veillonella	g_Atopobium	0.0676422
g_Barnesiella	g_Bacteroides	0.403203
g_Bifidobacterium	g_Bacteroides	0.137039
g_Campylobacter	g_Bacteroides	-0.0878309
g_Cardiobacterium	g_Bacteroides	-0.135685
g_Dialister	g_Bacteroides	0.22171
g_Fretibacterium	g_Bacteroides	-0.223957
g_Fusobacterium	g_Bacteroides	0.0652784
g_Gemella	g_Bacteroides	0.233169
g_Granulicatella	g_Bacteroides	-0.029919
g_Haemophilus	g_Bacteroides	0.437775
g_Kingella	g_Bacteroides	0.0711116
g_Lachnoanaerobaculum	g_Bacteroides	-0.184814
g_Lactobacillus	g_Bacteroides	0.27106
g_Leptotrichia	g_Bacteroides	-0.0772793
g_Mannheimia	g_Bacteroides	-0.181218
g_Megasphaera	g_Bacteroides	0.0532625
g_Mogibacterium	g_Bacteroides	-0.127458
g_Moraxella	g_Bacteroides	0.24637
g_Mycoplasma	g_Bacteroides	-0.138257
g_Neisseria	g_Bacteroides	0.0499591
g_Oribacterium	g_Bacteroides	-0.25797
g_Paraprevotella	g_Bacteroides	0.637776
g_Parvimonas	g_Bacteroides	-0.248941
g_Peptostreptococcus	g_Bacteroides	-0.0439519
g_Phocaeicola	g_Bacteroides	-0.134774
g_Porphyromonas	g_Bacteroides	0.180533
g_Prevotella	g_Bacteroides	0.173244
g_Rothia	g_Bacteroides	0.22375
g_Serratia	g_Bacteroides	0.472713
g_Sphaerochaeta	g_Bacteroides	-0.100157
g_Stenotrophomonas	g_Bacteroides	0.176556
g_Streptococcus	g_Bacteroides	0.300781
g_Treponema	g_Bacteroides	-0.185617
g_Veillonella	g_Bacteroides	0.127183
g_Bifidobacterium	g_Barnesiella	0.095954
g_Campylobacter	g_Barnesiella	-0.169313
g_Capnocytophaga	g_Barnesiella	-0.0833925
g_Cardiobacterium	g_Barnesiella	-0.0776858
g_Centipeda	g_Barnesiella	0.0454602
g_Corynebacterium	g_Barnesiella	0.0355656
g_Dialister	g_Barnesiella	0.155357
g_Escherichia.Shigella	g_Barnesiella	0.0606773
g_Fretibacterium	g_Barnesiella	-0.0824253
g_Fusobacterium	g_Barnesiella	-0.0752906
g_Gemella	g_Barnesiella	0.0889135
g_Granulicatella	g_Barnesiella	-0.143387
g_Haemophilus	g_Barnesiella	0.270427
g_Lachnoanaerobaculum	g_Barnesiella	-0.119909
g_Lactobacillus	g_Barnesiella	0.147292
g_Lautropia	g_Barnesiella	-0.143616
g_Leptotrichia	g_Barnesiella	-0.0693852
g_Mannheimia	g_Barnesiella	-0.0784965
g_Megasphaera	g_Barnesiella	-0.0388133
g_Mogibacterium	g_Barnesiella	0.0959528
g_Moraxella	g_Barnesiella	0.0913664
g_Mycoplasma	g_Barnesiella	-0.0917891
g_Neisseria	g_Barnesiella	-0.0799619
g_Oribacterium	g_Barnesiella	-0.173057
g_Paraprevotella	g_Barnesiella	0.289862
g_Parvimonas	g_Barnesiella	-0.0376712
g_Phocaeicola	g_Barnesiella	-0.184939
g_Prevotella	g_Barnesiella	-0.0330249
g_Pseudomonas	g_Barnesiella	0.0565349
g_Rothia	g_Barnesiella	0.0759395
g_Schwartzia	g_Barnesiella	0.0733745
g_Selenomonas	g_Barnesiella	-0.060674
g_Serratia	g_Barnesiella	0.280154
g_Sphaerochaeta	g_Barnesiella	-0.142997
g_Staphylococcus	g_Barnesiella	0.029331
g_Stenotrophomonas	g_Barnesiella	0.0315778
g_Stomatobaculum	g_Barnesiella	-0.0675454
g_Streptococcus	g_Barnesiella	0.14121
g_Tannerella	g_Barnesiella	0.0604284
g_Treponema	g_Barnesiella	-0.166655
g_Veillonella	g_Barnesiella	-0.0745267
g_Campylobacter	g_Bifidobacterium	-0.0308368
g_Capnocytophaga	g_Bifidobacterium	-0.160329
g_Cardiobacterium	g_Bifidobacterium	-0.164537
g_Corynebacterium	g_Bifidobacterium	-0.244219
g_Dialister	g_Bifidobacterium	0.110607
g_Escherichia.Shigella	g_Bifidobacterium	-0.0839027
g_Fretibacterium	g_Bifidobacterium	0.0735651
g_Fusobacterium	g_Bifidobacterium	-0.0511285
g_Gemella	g_Bifidobacterium	0.0438986
g_Granulicatella	g_Bifidobacterium	-0.0348903
g_Haemophilus	g_Bifidobacterium	0.165759
g_Kingella	g_Bifidobacterium	0.0323399
g_Lachnoanaerobaculum	g_Bifidobacterium	0.0928106
g_Lactobacillus	g_Bifidobacterium	0.0549642
g_Lautropia	g_Bifidobacterium	-0.0682644
g_Leptotrichia	g_Bifidobacterium	-0.0969711
g_Mannheimia	g_Bifidobacterium	0.0313225
g_Moraxella	g_Bifidobacterium	0.0571747
g_Mycoplasma	g_Bifidobacterium	-0.0388945
g_Neisseria	g_Bifidobacterium	-0.0700434
g_Oribacterium	g_Bifidobacterium	-0.122801
g_Paraprevotella	g_Bifidobacterium	0.193168
g_Phocaeicola	g_Bifidobacterium	-0.159564
g_Porphyromonas	g_Bifidobacterium	-0.0893862
g_Prevotella	g_Bifidobacterium	-0.058121
g_Pseudomonas	g_Bifidobacterium	0.0898751
g_Rothia	g_Bifidobacterium	0.0716457
g_Schwartzia	g_Bifidobacterium	-0.0894176
g_Serratia	g_Bifidobacterium	0.0999622
g_Sphaerochaeta	g_Bifidobacterium	-0.0954254
g_Staphylococcus	g_Bifidobacterium	0.0493769
g_Stenotrophomonas	g_Bifidobacterium	0.0664036
g_Streptococcus	g_Bifidobacterium	0.0997825
g_Capnocytophaga	g_Campylobacter	0.524506
g_Cardiobacterium	g_Campylobacter	0.336773
g_Centipeda	g_Campylobacter	0.283022
g_Corynebacterium	g_Campylobacter	0.288875
g_Dialister	g_Campylobacter	-0.18971
g_Gemella	g_Campylobacter	-0.0864992
g_Haemophilus	g_Campylobacter	0.0814414
g_Kingella	g_Campylobacter	-0.0517269
g_Lachnoanaerobaculum	g_Campylobacter	0.235515
g_Lactobacillus	g_Campylobacter	-0.171886
g_Lautropia	g_Campylobacter	0.0774127
g_Leptotrichia	g_Campylobacter	0.34332
g_Mannheimia	g_Campylobacter	-0.0629046
g_Megasphaera	g_Campylobacter	0.149494
g_Mogibacterium	g_Campylobacter	0.0571149
g_Neisseria	g_Campylobacter	0.278555
g_Oribacterium	g_Campylobacter	0.113562
g_Paraprevotella	g_Campylobacter	-0.289643
g_Peptostreptococcus	g_Campylobacter	-0.185888
g_Porphyromonas	g_Campylobacter	0.270954
g_Prevotella	g_Campylobacter	0.210534
g_Pseudomonas	g_Campylobacter	-0.0795631
g_Selenomonas	g_Campylobacter	0.126278
g_Sphaerochaeta	g_Campylobacter	-0.0409834
g_Staphylococcus	g_Campylobacter	-0.203654
g_Stomatobaculum	g_Campylobacter	0.156947
g_Streptococcus	g_Campylobacter	0.20813
g_Tannerella	g_Campylobacter	-0.187604
g_Treponema	g_Campylobacter	-0.173683
g_Veillonella	g_Campylobacter	0.121996
g_Cardiobacterium	g_Capnocytophaga	0.40878
g_Centipeda	g_Capnocytophaga	0.0855328
g_Corynebacterium	g_Capnocytophaga	0.451635
g_Escherichia.Shigella	g_Capnocytophaga	0.0388372
g_Fretibacterium	g_Capnocytophaga	0.0589567
g_Fusobacterium	g_Capnocytophaga	-0.129169
g_Gemella	g_Capnocytophaga	-0.0369447
g_Granulicatella	g_Capnocytophaga	0.159434
g_Haemophilus	g_Capnocytophaga	-0.056471
g_Kingella	g_Capnocytophaga	0.0608255
g_Lachnoanaerobaculum	g_Capnocytophaga	0.186759
g_Lactobacillus	g_Capnocytophaga	-0.29816
g_Lautropia	g_Capnocytophaga	0.0738655
g_Leptotrichia	g_Capnocytophaga	0.375988
g_Mannheimia	g_Capnocytophaga	-0.251843
g_Megasphaera	g_Capnocytophaga	-0.0554532
g_Mogibacterium	g_Capnocytophaga	0.129922
g_Moraxella	g_Capnocytophaga	0.0508947
g_Mycoplasma	g_Capnocytophaga	-0.0909452
g_Neisseria	g_Capnocytophaga	0.16597
g_Oribacterium	g_Capnocytophaga	-0.0779
g_Paraprevotella	g_Capnocytophaga	-0.204759
g_Parvimonas	g_Capnocytophaga	-0.0575251
g_Peptostreptococcus	g_Capnocytophaga	-0.0925687
g_Porphyromonas	g_Capnocytophaga	0.37714
g_Pseudomonas	g_Capnocytophaga	-0.0628344
g_Rothia	g_Capnocytophaga	-0.129398
g_Schwartzia	g_Capnocytophaga	0.172771
g_Selenomonas	g_Capnocytophaga	0.174747
g_Serratia	g_Capnocytophaga	-0.161621
g_Sphaerochaeta	g_Capnocytophaga	-0.120981
g_Staphylococcus	g_Capnocytophaga	-0.220063
g_Stomatobaculum	g_Capnocytophaga	0.0479031
g_Streptococcus	g_Capnocytophaga	0.110784
g_Tannerella	g_Capnocytophaga	-0.0582528
g_Treponema	g_Capnocytophaga	-0.136254
g_Veillonella	g_Capnocytophaga	-0.0803655
g_Centipeda	g_Cardiobacterium	-0.141412
g_Corynebacterium	g_Cardiobacterium	0.343649
g_Dialister	g_Cardiobacterium	-0.0460305
g_Escherichia.Shigella	g_Cardiobacterium	0.065919
g_Fusobacterium	g_Cardiobacterium	-0.0543023
g_Gemella	g_Cardiobacterium	-0.123982
g_Granulicatella	g_Cardiobacterium	0.163561
g_Haemophilus	g_Cardiobacterium	-0.0834196
g_Kingella	g_Cardiobacterium	-0.103078
g_Lachnoanaerobaculum	g_Cardiobacterium	0.15714
g_Lactobacillus	g_Cardiobacterium	-0.107081
g_Lautropia	g_Cardiobacterium	0.0339873
g_Leptotrichia	g_Cardiobacterium	0.246523
g_Mannheimia	g_Cardiobacterium	-0.0775905
g_Megasphaera	g_Cardiobacterium	-0.145867
g_Mogibacterium	g_Cardiobacterium	0.112677
g_Moraxella	g_Cardiobacterium	0.0776999
g_Mycoplasma	g_Cardiobacterium	-0.0999926
g_Neisseria	g_Cardiobacterium	0.179977
g_Oribacterium	g_Cardiobacterium	-0.0326216
g_Paraprevotella	g_Cardiobacterium	-0.168701
g_Peptostreptococcus	g_Cardiobacterium	0.0766508
g_Phocaeicola	g_Cardiobacterium	0.0959655
g_Porphyromonas	g_Cardiobacterium	0.236457
g_Prevotella	g_Cardiobacterium	-0.162168
g_Pseudomonas	g_Cardiobacterium	0.0389209
g_Rothia	g_Cardiobacterium	-0.156771
g_Schwartzia	g_Cardiobacterium	0.0956294
g_Selenomonas	g_Cardiobacterium	-0.0350385
g_Serratia	g_Cardiobacterium	-0.157749
g_Sphaerochaeta	g_Cardiobacterium	-0.134802
g_Staphylococcus	g_Cardiobacterium	-0.127601
g_Streptococcus	g_Cardiobacterium	0.0792858
g_Tannerella	g_Cardiobacterium	0.0773839
g_Treponema	g_Cardiobacterium	-0.100627
g_Veillonella	g_Cardiobacterium	-0.195653
g_Corynebacterium	g_Centipeda	-0.0779537
g_Dialister	g_Centipeda	-0.151542
g_Escherichia.Shigella	g_Centipeda	-0.102596
g_Fretibacterium	g_Centipeda	0.0589934
g_Gemella	g_Centipeda	0.129622
g_Haemophilus	g_Centipeda	0.0883378
g_Kingella	g_Centipeda	0.0590622
g_Lachnoanaerobaculum	g_Centipeda	-0.0451677
g_Lactobacillus	g_Centipeda	-0.121885
g_Lautropia	g_Centipeda	0.0297697
g_Leptotrichia	g_Centipeda	0.230833
g_Megasphaera	g_Centipeda	0.585497
g_Mogibacterium	g_Centipeda	0.130232
g_Moraxella	g_Centipeda	-0.0534637
g_Mycoplasma	g_Centipeda	-0.113784
g_Neisseria	g_Centipeda	0.183772
g_Oribacterium	g_Centipeda	0.144122
g_Paraprevotella	g_Centipeda	0.0627224
g_Porphyromonas	g_Centipeda	0.11157
g_Prevotella	g_Centipeda	0.643913
g_Rothia	g_Centipeda	0.102595
g_Schwartzia	g_Centipeda	-0.079485
g_Selenomonas	g_Centipeda	0.383024
g_Serratia	g_Centipeda	0.0883843
g_Staphylococcus	g_Centipeda	-0.0450582
g_Stenotrophomonas	g_Centipeda	-0.120925
g_Stomatobaculum	g_Centipeda	0.324837
g_Streptococcus	g_Centipeda	-0.0569851
g_Tannerella	g_Centipeda	-0.270943
g_Treponema	g_Centipeda	-0.0602989
g_Veillonella	g_Centipeda	0.47448
g_Dialister	g_Corynebacterium	-0.0905204
g_Escherichia.Shigella	g_Corynebacterium	0.20127
g_Fretibacterium	g_Corynebacterium	-0.0945749
g_Gemella	g_Corynebacterium	0.0597238
g_Granulicatella	g_Corynebacterium	0.0572689
g_Haemophilus	g_Corynebacterium	0.202458
g_Kingella	g_Corynebacterium	0.0860948
g_Lactobacillus	g_Corynebacterium	-0.128312
g_Lautropia	g_Corynebacterium	0.158813
g_Leptotrichia	g_Corynebacterium	0.162457
g_Mannheimia	g_Corynebacterium	-0.150014
g_Moraxella	g_Corynebacterium	0.0570707
g_Mycoplasma	g_Corynebacterium	0.0537672
g_Neisseria	g_Corynebacterium	0.0675627
g_Oribacterium	g_Corynebacterium	-0.13412
g_Paraprevotella	g_Corynebacterium	-0.179946
g_Peptostreptococcus	g_Corynebacterium	-0.0873566
g_Phocaeicola	g_Corynebacterium	0.0514268
g_Porphyromonas	g_Corynebacterium	0.16113
g_Prevotella	g_Corynebacterium	0.132857
g_Rothia	g_Corynebacterium	0.0382441
g_Schwartzia	g_Corynebacterium	0.0650221
g_Selenomonas	g_Corynebacterium	0.206007
g_Stenotrophomonas	g_Corynebacterium	-0.0880937
g_Stomatobaculum	g_Corynebacterium	-0.233114
g_Streptococcus	g_Corynebacterium	0.298336
g_Tannerella	g_Corynebacterium	0.153105
g_Veillonella	g_Corynebacterium	0.110105
g_Escherichia.Shigella	g_Dialister	0.111087
g_Fretibacterium	g_Dialister	0.0766356
g_Fusobacterium	g_Dialister	0.0359164
g_Granulicatella	g_Dialister	-0.106076
g_Haemophilus	g_Dialister	0.0981825
g_Kingella	g_Dialister	0.0717164
g_Lachnoanaerobaculum	g_Dialister	-0.158178
g_Lactobacillus	g_Dialister	0.0776428
g_Lautropia	g_Dialister	-0.104697
g_Leptotrichia	g_Dialister	-0.0722558
g_Mannheimia	g_Dialister	-0.243596
g_Megasphaera	g_Dialister	-0.17871
g_Mogibacterium	g_Dialister	0.0521766
g_Moraxella	g_Dialister	0.0352722
g_Mycoplasma	g_Dialister	0.120285
g_Neisseria	g_Dialister	-0.164927
g_Oribacterium	g_Dialister	-0.118891
g_Paraprevotella	g_Dialister	0.108407
g_Phocaeicola	g_Dialister	0.100248
g_Porphyromonas	g_Dialister	-0.200759
g_Prevotella	g_Dialister	-0.170374
g_Pseudomonas	g_Dialister	-0.100519
g_Rothia	g_Dialister	0.100918
g_Schwartzia	g_Dialister	0.0890866
g_Selenomonas	g_Dialister	-0.0698589
g_Serratia	g_Dialister	0.115383
g_Sphaerochaeta	g_Dialister	-0.133253
g_Staphylococcus	g_Dialister	-0.0991773
g_Stenotrophomonas	g_Dialister	0.0433428
g_Veillonella	g_Dialister	-0.098187
g_Fretibacterium	g_Escherichia.Shigella	-0.262382
g_Fusobacterium	g_Escherichia.Shigella	0.152671
g_Gemella	g_Escherichia.Shigella	0.0431615
g_Granulicatella	g_Escherichia.Shigella	-0.0686284
g_Haemophilus	g_Escherichia.Shigella	0.140023
g_Kingella	g_Escherichia.Shigella	-0.0370871
g_Lachnoanaerobaculum	g_Escherichia.Shigella	0.036884
g_Lactobacillus	g_Escherichia.Shigella	0.332959
g_Lautropia	g_Escherichia.Shigella	0.0461059
g_Leptotrichia	g_Escherichia.Shigella	-0.0806141
g_Megasphaera	g_Escherichia.Shigella	-0.128391
g_Mycoplasma	g_Escherichia.Shigella	0.208973
g_Neisseria	g_Escherichia.Shigella	0.104475
g_Oribacterium	g_Escherichia.Shigella	0.0486984
g_Paraprevotella	g_Escherichia.Shigella	-0.133653
g_Parvimonas	g_Escherichia.Shigella	0.0309585
g_Peptostreptococcus	g_Escherichia.Shigella	-0.156801
g_Phocaeicola	g_Escherichia.Shigella	0.100707
g_Porphyromonas	g_Escherichia.Shigella	0.0366579
g_Prevotella	g_Escherichia.Shigella	-0.155411
g_Pseudomonas	g_Escherichia.Shigella	0.0998756
g_Rothia	g_Escherichia.Shigella	0.143111
g_Schwartzia	g_Escherichia.Shigella	-0.146102
g_Selenomonas	g_Escherichia.Shigella	-0.0851592
g_Serratia	g_Escherichia.Shigella	0.278381
g_Sphaerochaeta	g_Escherichia.Shigella	0.0599795
g_Staphylococcus	g_Escherichia.Shigella	0.0994775
g_Stenotrophomonas	g_Escherichia.Shigella	0.112275
g_Stomatobaculum	g_Escherichia.Shigella	0.130062
g_Streptococcus	g_Escherichia.Shigella	0.255702
g_Treponema	g_Escherichia.Shigella	-0.0852706
g_Veillonella	g_Escherichia.Shigella	-0.128571
g_Fusobacterium	g_Fretibacterium	-0.0869817
g_Gemella	g_Fretibacterium	-0.179187
g_Granulicatella	g_Fretibacterium	0.0508869
g_Haemophilus	g_Fretibacterium	-0.255436
g_Lachnoanaerobaculum	g_Fretibacterium	-0.0779498
g_Lactobacillus	g_Fretibacterium	-0.160439
g_Lautropia	g_Fretibacterium	-0.0740628
g_Leptotrichia	g_Fretibacterium	-0.0833463
g_Mannheimia	g_Fretibacterium	-0.12274
g_Mogibacterium	g_Fretibacterium	0.098721
g_Moraxella	g_Fretibacterium	-0.132166
g_Mycoplasma	g_Fretibacterium	0.0449475
g_Neisseria	g_Fretibacterium	-0.210685
g_Paraprevotella	g_Fretibacterium	-0.136459
g_Parvimonas	g_Fretibacterium	0.15949
g_Peptostreptococcus	g_Fretibacterium	0.0302608
g_Phocaeicola	g_Fretibacterium	0.0393512
g_Pseudomonas	g_Fretibacterium	-0.122958
g_Rothia	g_Fretibacterium	-0.274844
g_Schwartzia	g_Fretibacterium	0.290216
g_Selenomonas	g_Fretibacterium	0.211009
g_Serratia	g_Fretibacterium	-0.283973
g_Sphaerochaeta	g_Fretibacterium	-0.135395
g_Staphylococcus	g_Fretibacterium	-0.193303
g_Stenotrophomonas	g_Fretibacterium	-0.0658457
g_Stomatobaculum	g_Fretibacterium	-0.120259
g_Streptococcus	g_Fretibacterium	-0.0700252
g_Tannerella	g_Fretibacterium	0.0671166
g_Treponema	g_Fretibacterium	0.420031
g_Veillonella	g_Fretibacterium	-0.0393707
g_Gemella	g_Fusobacterium	-0.0559522
g_Granulicatella	g_Fusobacterium	-0.0395149
g_Haemophilus	g_Fusobacterium	-0.257849
g_Kingella	g_Fusobacterium	-0.128106
g_Lachnoanaerobaculum	g_Fusobacterium	-0.0774824
g_Lactobacillus	g_Fusobacterium	-0.342435
g_Lautropia	g_Fusobacterium	-0.0862848
g_Leptotrichia	g_Fusobacterium	0.0670359
g_Mannheimia	g_Fusobacterium	0.189391
g_Megasphaera	g_Fusobacterium	-0.273407
g_Mogibacterium	g_Fusobacterium	0.128554
g_Moraxella	g_Fusobacterium	-0.327822
g_Mycoplasma	g_Fusobacterium	0.392257
g_Oribacterium	g_Fusobacterium	0.211106
g_Paraprevotella	g_Fusobacterium	-0.0880585
g_Parvimonas	g_Fusobacterium	0.248302
g_Phocaeicola	g_Fusobacterium	0.111445
g_Porphyromonas	g_Fusobacterium	-0.0450355
g_Pseudomonas	g_Fusobacterium	-0.226916
g_Schwartzia	g_Fusobacterium	0.073036
g_Selenomonas	g_Fusobacterium	-0.169493
g_Serratia	g_Fusobacterium	-0.238413
g_Sphaerochaeta	g_Fusobacterium	0.262361
g_Staphylococcus	g_Fusobacterium	-0.0494031
g_Stenotrophomonas	g_Fusobacterium	-0.0905812
g_Stomatobaculum	g_Fusobacterium	-0.20516
g_Streptococcus	g_Fusobacterium	-0.116922
g_Tannerella	g_Fusobacterium	-0.0992927
g_Treponema	g_Fusobacterium	0.328117
g_Veillonella	g_Fusobacterium	-0.101122
g_Granulicatella	g_Gemella	0.0957886
g_Haemophilus	g_Gemella	0.182452
g_Kingella	g_Gemella	0.041393
g_Lachnoanaerobaculum	g_Gemella	0.0745161
g_Leptotrichia	g_Gemella	0.210222
g_Mannheimia	g_Gemella	-0.0550215
g_Megasphaera	g_Gemella	0.0869694
g_Mogibacterium	g_Gemella	0.0830163
g_Moraxella	g_Gemella	0.0703917
g_Mycoplasma	g_Gemella	-0.20307
g_Neisseria	g_Gemella	0.0945077
g_Paraprevotella	g_Gemella	0.331517
g_Parvimonas	g_Gemella	-0.092195
g_Peptostreptococcus	g_Gemella	-0.0789715
g_Phocaeicola	g_Gemella	-0.20788
g_Porphyromonas	g_Gemella	0.270433
g_Prevotella	g_Gemella	0.15987
g_Pseudomonas	g_Gemella	0.0566325
g_Rothia	g_Gemella	0.265838
g_Schwartzia	g_Gemella	-0.181281
g_Selenomonas	g_Gemella	0.113861
g_Serratia	g_Gemella	0.186444
g_Sphaerochaeta	g_Gemella	-0.0703876
g_Staphylococcus	g_Gemella	0.0865142
g_Stomatobaculum	g_Gemella	0.20644
g_Streptococcus	g_Gemella	0.293077
g_Tannerella	g_Gemella	-0.0864835
g_Treponema	g_Gemella	-0.128347
g_Veillonella	g_Gemella	0.301968
g_Haemophilus	g_Granulicatella	-0.0947421
g_Lachnoanaerobaculum	g_Granulicatella	-0.0814537
g_Leptotrichia	g_Granulicatella	0.143208
g_Mannheimia	g_Granulicatella	0.131957
g_Megasphaera	g_Granulicatella	0.0839165
g_Mogibacterium	g_Granulicatella	0.0359921
g_Moraxella	g_Granulicatella	-0.0800813
g_Mycoplasma	g_Granulicatella	-0.0349939
g_Neisseria	g_Granulicatella	0.105897
g_Oribacterium	g_Granulicatella	-0.0656217
g_Paraprevotella	g_Granulicatella	0.0909651
g_Parvimonas	g_Granulicatella	0.0296995
g_Peptostreptococcus	g_Granulicatella	0.156482
g_Phocaeicola	g_Granulicatella	-0.106842
g_Porphyromonas	g_Granulicatella	0.267285
g_Pseudomonas	g_Granulicatella	0.0542959
g_Rothia	g_Granulicatella	-0.118316
g_Selenomonas	g_Granulicatella	-0.0476044
g_Serratia	g_Granulicatella	-0.13418
g_Sphaerochaeta	g_Granulicatella	-0.12612
g_Stenotrophomonas	g_Granulicatella	-0.0855635
g_Stomatobaculum	g_Granulicatella	0.0954926
g_Streptococcus	g_Granulicatella	-0.0558536
g_Treponema	g_Granulicatella	0.0627056
g_Kingella	g_Haemophilus	0.0599902
g_Lactobacillus	g_Haemophilus	0.262628
g_Leptotrichia	g_Haemophilus	-0.162681
g_Mannheimia	g_Haemophilus	-0.121082
g_Megasphaera	g_Haemophilus	0.191532
g_Moraxella	g_Haemophilus	0.325556
g_Mycoplasma	g_Haemophilus	-0.199372
g_Neisseria	g_Haemophilus	0.0968414
g_Oribacterium	g_Haemophilus	-0.117045
g_Paraprevotella	g_Haemophilus	0.298209
g_Parvimonas	g_Haemophilus	-0.229053
g_Peptostreptococcus	g_Haemophilus	-0.181386
g_Phocaeicola	g_Haemophilus	-0.143331
g_Porphyromonas	g_Haemophilus	0.0592103
g_Prevotella	g_Haemophilus	0.266225
g_Pseudomonas	g_Haemophilus	-0.0488625
g_Rothia	g_Haemophilus	0.439174
g_Schwartzia	g_Haemophilus	-0.139365
g_Selenomonas	g_Haemophilus	0.0437093
g_Serratia	g_Haemophilus	0.617725
g_Sphaerochaeta	g_Haemophilus	-0.127683
g_Stenotrophomonas	g_Haemophilus	0.138368
g_Stomatobaculum	g_Haemophilus	0.100165
g_Streptococcus	g_Haemophilus	0.652462
g_Tannerella	g_Haemophilus	-0.126794
g_Treponema	g_Haemophilus	-0.334844
g_Veillonella	g_Haemophilus	0.202723
g_Lachnoanaerobaculum	g_Kingella	-0.15861
g_Lactobacillus	g_Kingella	0.0966312
g_Lautropia	g_Kingella	0.0866264
g_Leptotrichia	g_Kingella	-0.0556118
g_Mannheimia	g_Kingella	-0.0573196
g_Megasphaera	g_Kingella	0.1396
g_Mogibacterium	g_Kingella	-0.204468
g_Neisseria	g_Kingella	-0.075962
g_Oribacterium	g_Kingella	-0.0965609
g_Paraprevotella	g_Kingella	0.0993386
g_Parvimonas	g_Kingella	-0.0786443
g_Peptostreptococcus	g_Kingella	-0.127447
g_Phocaeicola	g_Kingella	-0.0417939
g_Porphyromonas	g_Kingella	-0.256
g_Prevotella	g_Kingella	0.123637
g_Pseudomonas	g_Kingella	0.0974073
g_Rothia	g_Kingella	0.100314
g_Schwartzia	g_Kingella	0.162913
g_Selenomonas	g_Kingella	0.270658
g_Serratia	g_Kingella	0.194769
g_Sphaerochaeta	g_Kingella	-0.0458249
g_Staphylococcus	g_Kingella	0.177588
g_Stenotrophomonas	g_Kingella	-0.0827485
g_Tannerella	g_Kingella	0.111533
g_Treponema	g_Kingella	-0.0367063
g_Veillonella	g_Kingella	0.263818
g_Leptotrichia	g_Lachnoanaerobaculum	0.0795407
g_Megasphaera	g_Lachnoanaerobaculum	0.0459612
g_Mogibacterium	g_Lachnoanaerobaculum	0.0695274
g_Moraxella	g_Lachnoanaerobaculum	0.0715212
g_Mycoplasma	g_Lachnoanaerobaculum	-0.147387
g_Neisseria	g_Lachnoanaerobaculum	0.0617796
g_Oribacterium	g_Lachnoanaerobaculum	0.157701
g_Paraprevotella	g_Lachnoanaerobaculum	-0.194948
g_Peptostreptococcus	g_Lachnoanaerobaculum	0.0388397
g_Porphyromonas	g_Lachnoanaerobaculum	0.249268
g_Pseudomonas	g_Lachnoanaerobaculum	0.12879
g_Rothia	g_Lachnoanaerobaculum	-0.0791728
g_Schwartzia	g_Lachnoanaerobaculum	-0.134845
g_Selenomonas	g_Lachnoanaerobaculum	-0.214641
g_Serratia	g_Lachnoanaerobaculum	0.0357787
g_Staphylococcus	g_Lachnoanaerobaculum	0.145274
g_Stenotrophomonas	g_Lachnoanaerobaculum	0.0930395
g_Stomatobaculum	g_Lachnoanaerobaculum	0.0644938
g_Tannerella	g_Lachnoanaerobaculum	-0.0970755
g_Treponema	g_Lachnoanaerobaculum	-0.107085
g_Veillonella	g_Lachnoanaerobaculum	-0.10656
g_Lautropia	g_Lactobacillus	-0.108445
g_Leptotrichia	g_Lactobacillus	-0.328287
g_Mogibacterium	g_Lactobacillus	-0.0992808
g_Moraxella	g_Lactobacillus	0.206728
g_Neisseria	g_Lactobacillus	-0.0501182
g_Oribacterium	g_Lactobacillus	0.0377721
g_Paraprevotella	g_Lactobacillus	0.145854
g_Parvimonas	g_Lactobacillus	-0.0607927
g_Peptostreptococcus	g_Lactobacillus	-0.130531
g_Porphyromonas	g_Lactobacillus	-0.113806
g_Pseudomonas	g_Lactobacillus	0.109684
g_Rothia	g_Lactobacillus	0.245142
g_Schwartzia	g_Lactobacillus	-0.178069
g_Selenomonas	g_Lactobacillus	-0.174105
g_Serratia	g_Lactobacillus	0.464213
g_Sphaerochaeta	g_Lactobacillus	-0.151777
g_Staphylococcus	g_Lactobacillus	0.132528
g_Stenotrophomonas	g_Lactobacillus	0.250776
g_Stomatobaculum	g_Lactobacillus	0.102488
g_Streptococcus	g_Lactobacillus	0.312334
g_Tannerella	g_Lactobacillus	-0.112869
g_Treponema	g_Lactobacillus	-0.224098
g_Veillonella	g_Lactobacillus	0.0858821
g_Mannheimia	g_Lautropia	0.035194
g_Megasphaera	g_Lautropia	0.0761463
g_Mogibacterium	g_Lautropia	-0.103702
g_Moraxella	g_Lautropia	0.0847631
g_Mycoplasma	g_Lautropia	0.0399237
g_Neisseria	g_Lautropia	0.055489
g_Oribacterium	g_Lautropia	0.0524557
g_Paraprevotella	g_Lautropia	-0.0481173
g_Peptostreptococcus	g_Lautropia	-0.11594
g_Phocaeicola	g_Lautropia	0.290673
g_Porphyromonas	g_Lautropia	0.043423
g_Prevotella	g_Lautropia	0.157287
g_Rothia	g_Lautropia	0.0879876
g_Schwartzia	g_Lautropia	-0.0819768
g_Selenomonas	g_Lautropia	0.0325363
g_Serratia	g_Lautropia	0.0398508
g_Sphaerochaeta	g_Lautropia	0.108655
g_Stenotrophomonas	g_Lautropia	0.0546481
g_Stomatobaculum	g_Lautropia	-0.0615505
g_Tannerella	g_Lautropia	0.103326
g_Treponema	g_Lautropia	-0.0721753
g_Veillonella	g_Lautropia	0.14324
g_Megasphaera	g_Leptotrichia	0.166867
g_Mogibacterium	g_Leptotrichia	0.259266
g_Mycoplasma	g_Leptotrichia	-0.284432
g_Neisseria	g_Leptotrichia	0.408454
g_Paraprevotella	g_Leptotrichia	0.0490991
g_Parvimonas	g_Leptotrichia	-0.0680814
g_Phocaeicola	g_Leptotrichia	-0.224597
g_Porphyromonas	g_Leptotrichia	0.427352
g_Prevotella	g_Leptotrichia	0.338386
g_Pseudomonas	g_Leptotrichia	-0.0386828
g_Rothia	g_Leptotrichia	0.0878143
g_Schwartzia	g_Leptotrichia	-0.110416
g_Selenomonas	g_Leptotrichia	0.21277
g_Serratia	g_Leptotrichia	-0.205268
g_Sphaerochaeta	g_Leptotrichia	-0.0836749
g_Staphylococcus	g_Leptotrichia	-0.113362
g_Stenotrophomonas	g_Leptotrichia	-0.173213
g_Stomatobaculum	g_Leptotrichia	0.256753
g_Veillonella	g_Leptotrichia	0.128031
g_Megasphaera	g_Mannheimia	-0.0492935
g_Mogibacterium	g_Mannheimia	-0.0758471
g_Moraxella	g_Mannheimia	-0.103688
g_Mycoplasma	g_Mannheimia	0.169147
g_Oribacterium	g_Mannheimia	0.0681902
g_Paraprevotella	g_Mannheimia	-0.0714154
g_Parvimonas	g_Mannheimia	0.0669756
g_Peptostreptococcus	g_Mannheimia	0.118035
g_Porphyromonas	g_Mannheimia	-0.103065
g_Pseudomonas	g_Mannheimia	0.207606
g_Rothia	g_Mannheimia	-0.0602093
g_Selenomonas	g_Mannheimia	-0.179899
g_Serratia	g_Mannheimia	-0.115916
g_Sphaerochaeta	g_Mannheimia	0.196373
g_Staphylococcus	g_Mannheimia	0.207472
g_Stenotrophomonas	g_Mannheimia	-0.106557
g_Stomatobaculum	g_Mannheimia	-0.0957718
g_Streptococcus	g_Mannheimia	-0.198806
g_Tannerella	g_Mannheimia	0.03701
g_Treponema	g_Mannheimia	0.143209
g_Mycoplasma	g_Megasphaera	-0.309304
g_Neisseria	g_Megasphaera	0.146773
g_Paraprevotella	g_Megasphaera	0.149512
g_Parvimonas	g_Megasphaera	-0.166271
g_Peptostreptococcus	g_Megasphaera	0.0455378
g_Phocaeicola	g_Megasphaera	-0.132843
g_Porphyromonas	g_Megasphaera	-0.0584831
g_Prevotella	g_Megasphaera	0.677794
g_Rothia	g_Megasphaera	0.0733466
g_Schwartzia	g_Megasphaera	-0.0716901
g_Selenomonas	g_Megasphaera	0.309371
g_Serratia	g_Megasphaera	0.199602
g_Sphaerochaeta	g_Megasphaera	-0.0575364
g_Stomatobaculum	g_Megasphaera	0.363856
g_Streptococcus	g_Megasphaera	0.0453199
g_Tannerella	g_Megasphaera	-0.0823462
g_Treponema	g_Megasphaera	-0.228583
g_Veillonella	g_Megasphaera	0.546644
g_Moraxella	g_Mogibacterium	-0.0903973
g_Mycoplasma	g_Mogibacterium	-0.169513
g_Neisseria	g_Mogibacterium	0.108333
g_Oribacterium	g_Mogibacterium	0.123086
g_Paraprevotella	g_Mogibacterium	0.0382711
g_Parvimonas	g_Mogibacterium	-0.0370732
g_Peptostreptococcus	g_Mogibacterium	0.0474391
g_Phocaeicola	g_Mogibacterium	-0.13886
g_Porphyromonas	g_Mogibacterium	0.129393
g_Pseudomonas	g_Mogibacterium	-0.249838
g_Rothia	g_Mogibacterium	-0.0655842
g_Serratia	g_Mogibacterium	-0.186421
g_Sphaerochaeta	g_Mogibacterium	-0.0855526
g_Staphylococcus	g_Mogibacterium	-0.185613
g_Stenotrophomonas	g_Mogibacterium	-0.0274434
g_Stomatobaculum	g_Mogibacterium	0.150484
g_Tannerella	g_Mogibacterium	0.0856788
g_Treponema	g_Mogibacterium	0.0577652
g_Veillonella	g_Mogibacterium	-0.0984782
g_Oribacterium	g_Moraxella	-0.104124
g_Paraprevotella	g_Moraxella	0.154992
g_Parvimonas	g_Moraxella	-0.0610498
g_Peptostreptococcus	g_Moraxella	-0.132134
g_Porphyromonas	g_Moraxella	0.0738772
g_Pseudomonas	g_Moraxella	0.0431814
g_Rothia	g_Moraxella	0.129241
g_Schwartzia	g_Moraxella	-0.112917
g_Selenomonas	g_Moraxella	-0.147242
g_Serratia	g_Moraxella	0.339691
g_Sphaerochaeta	g_Moraxella	0.116665
g_Staphylococcus	g_Moraxella	0.0628643
g_Stenotrophomonas	g_Moraxella	0.198058
g_Stomatobaculum	g_Moraxella	-0.0711022
g_Streptococcus	g_Moraxella	0.31433
g_Tannerella	g_Moraxella	-0.226232
g_Treponema	g_Moraxella	-0.293571
g_Veillonella	g_Moraxella	0.0491614
g_Neisseria	g_Mycoplasma	-0.100601
g_Paraprevotella	g_Mycoplasma	-0.241203
g_Parvimonas	g_Mycoplasma	0.357844
g_Phocaeicola	g_Mycoplasma	0.284629
g_Porphyromonas	g_Mycoplasma	-0.315862
g_Prevotella	g_Mycoplasma	-0.19101
g_Pseudomonas	g_Mycoplasma	0.109119
g_Rothia	g_Mycoplasma	-0.0501394
g_Schwartzia	g_Mycoplasma	0.0797818
g_Selenomonas	g_Mycoplasma	-0.314819
g_Sphaerochaeta	g_Mycoplasma	0.438531
g_Staphylococcus	g_Mycoplasma	0.11022
g_Stenotrophomonas	g_Mycoplasma	-0.0514532
g_Stomatobaculum	g_Mycoplasma	-0.230112
g_Streptococcus	g_Mycoplasma	-0.0755386
g_Tannerella	g_Mycoplasma	-0.059023
g_Treponema	g_Mycoplasma	0.124404
g_Veillonella	g_Mycoplasma	-0.197501
g_Oribacterium	g_Neisseria	0.039325
g_Paraprevotella	g_Neisseria	0.137782
g_Parvimonas	g_Neisseria	-0.126691
g_Peptostreptococcus	g_Neisseria	-0.190014
g_Phocaeicola	g_Neisseria	-0.134006
g_Porphyromonas	g_Neisseria	0.373086
g_Prevotella	g_Neisseria	0.246565
g_Pseudomonas	g_Neisseria	-0.0555641
g_Rothia	g_Neisseria	0.119937
g_Schwartzia	g_Neisseria	-0.0941381
g_Selenomonas	g_Neisseria	-0.0849723
g_Serratia	g_Neisseria	0.102409
g_Sphaerochaeta	g_Neisseria	0.114254
g_Staphylococcus	g_Neisseria	-0.0493387
g_Stenotrophomonas	g_Neisseria	0.0975621
g_Stomatobaculum	g_Neisseria	0.356652
g_Streptococcus	g_Neisseria	0.0853141
g_Tannerella	g_Neisseria	-0.186831
g_Treponema	g_Neisseria	-0.29628
g_Veillonella	g_Neisseria	0.0827129
g_Paraprevotella	g_Oribacterium	-0.203493
g_Parvimonas	g_Oribacterium	0.135114
g_Peptostreptococcus	g_Oribacterium	-0.105134
g_Phocaeicola	g_Oribacterium	0.167291
g_Porphyromonas	g_Oribacterium	0.0687403
g_Pseudomonas	g_Oribacterium	-0.264832
g_Rothia	g_Oribacterium	0.049621
g_Schwartzia	g_Oribacterium	-0.124117
g_Selenomonas	g_Oribacterium	-0.0451139
g_Serratia	g_Oribacterium	-0.0595266
g_Staphylococcus	g_Oribacterium	0.0889922
g_Stomatobaculum	g_Oribacterium	0.0959466
g_Streptococcus	g_Oribacterium	-0.0857982
g_Tannerella	g_Oribacterium	-0.0692912
g_Treponema	g_Oribacterium	0.0532746
g_Veillonella	g_Oribacterium	0.103398
g_Parvimonas	g_Paraprevotella	-0.150439
g_Phocaeicola	g_Paraprevotella	-0.278005
g_Porphyromonas	g_Paraprevotella	0.114012
g_Prevotella	g_Paraprevotella	0.234477
g_Pseudomonas	g_Paraprevotella	-0.0728307
g_Rothia	g_Paraprevotella	0.248115
g_Schwartzia	g_Paraprevotella	-0.0711187
g_Selenomonas	g_Paraprevotella	0.123022
g_Serratia	g_Paraprevotella	0.329218
g_Sphaerochaeta	g_Paraprevotella	-0.182668
g_Stenotrophomonas	g_Paraprevotella	0.156448
g_Stomatobaculum	g_Paraprevotella	0.03957
g_Streptococcus	g_Paraprevotella	0.223799
g_Tannerella	g_Paraprevotella	-0.0625981
g_Treponema	g_Paraprevotella	-0.23129
g_Veillonella	g_Paraprevotella	0.250688
g_Peptostreptococcus	g_Parvimonas	-0.042126
g_Phocaeicola	g_Parvimonas	0.185403
g_Porphyromonas	g_Parvimonas	-0.146792
g_Prevotella	g_Parvimonas	-0.100295
g_Pseudomonas	g_Parvimonas	-0.0813604
g_Rothia	g_Parvimonas	-0.101974
g_Schwartzia	g_Parvimonas	0.12927
g_Serratia	g_Parvimonas	-0.187579
g_Sphaerochaeta	g_Parvimonas	0.169603
g_Staphylococcus	g_Parvimonas	-0.144076
g_Stenotrophomonas	g_Parvimonas	-0.0982146
g_Streptococcus	g_Parvimonas	-0.161813
g_Tannerella	g_Parvimonas	-0.0777532
g_Treponema	g_Parvimonas	0.14926
g_Veillonella	g_Parvimonas	-0.0700628
g_Phocaeicola	g_Peptostreptococcus	0.0746986
g_Porphyromonas	g_Peptostreptococcus	-0.0368683
g_Prevotella	g_Peptostreptococcus	-0.117097
g_Pseudomonas	g_Peptostreptococcus	0.112218
g_Rothia	g_Peptostreptococcus	-0.164413
g_Schwartzia	g_Peptostreptococcus	0.0947757
g_Selenomonas	g_Peptostreptococcus	-0.15205
g_Serratia	g_Peptostreptococcus	-0.204419
g_Sphaerochaeta	g_Peptostreptococcus	0.0970145
g_Stenotrophomonas	g_Peptostreptococcus	-0.0808358
g_Streptococcus	g_Peptostreptococcus	-0.178012
g_Tannerella	g_Peptostreptococcus	0.078978
g_Treponema	g_Peptostreptococcus	0.0641878
g_Veillonella	g_Peptostreptococcus	-0.218034
g_Porphyromonas	g_Phocaeicola	-0.139883
g_Prevotella	g_Phocaeicola	-0.125404
g_Rothia	g_Phocaeicola	-0.12496
g_Schwartzia	g_Phocaeicola	0.0855752
g_Selenomonas	g_Phocaeicola	-0.0388884
g_Serratia	g_Phocaeicola	-0.0861034
g_Sphaerochaeta	g_Phocaeicola	0.147008
g_Stomatobaculum	g_Phocaeicola	-0.140742
g_Streptococcus	g_Phocaeicola	-0.201215
g_Tannerella	g_Phocaeicola	-0.0501635
g_Treponema	g_Phocaeicola	0.191819
g_Veillonella	g_Phocaeicola	-0.16144
g_Prevotella	g_Porphyromonas	0.105733
g_Pseudomonas	g_Porphyromonas	-0.095953
g_Schwartzia	g_Porphyromonas	-0.123383
g_Selenomonas	g_Porphyromonas	-0.0757464
g_Sphaerochaeta	g_Porphyromonas	-0.13661
g_Staphylococcus	g_Porphyromonas	-0.154794
g_Stenotrophomonas	g_Porphyromonas	0.0954573
g_Stomatobaculum	g_Porphyromonas	0.160621
g_Streptococcus	g_Porphyromonas	0.191439
g_Tannerella	g_Porphyromonas	-0.14546
g_Veillonella	g_Porphyromonas	-0.103769
g_Pseudomonas	g_Prevotella	-0.0672424
g_Rothia	g_Prevotella	0.291197
g_Schwartzia	g_Prevotella	-0.0868847
g_Selenomonas	g_Prevotella	0.396518
g_Serratia	g_Prevotella	0.257074
g_Sphaerochaeta	g_Prevotella	0.094456
g_Stomatobaculum	g_Prevotella	0.169626
g_Streptococcus	g_Prevotella	0.134286
g_Tannerella	g_Prevotella	-0.199033
g_Treponema	g_Prevotella	-0.0548007
g_Veillonella	g_Prevotella	0.68486
g_Rothia	g_Pseudomonas	0.13338
g_Schwartzia	g_Pseudomonas	-0.220905
g_Selenomonas	g_Pseudomonas	-0.131032
g_Serratia	g_Pseudomonas	0.0507268
g_Sphaerochaeta	g_Pseudomonas	0.116064
g_Staphylococcus	g_Pseudomonas	0.553201
g_Stenotrophomonas	g_Pseudomonas	0.0670136
g_Stomatobaculum	g_Pseudomonas	-0.0577779
g_Tannerella	g_Pseudomonas	0.0524716
g_Treponema	g_Pseudomonas	-0.0472355
g_Veillonella	g_Pseudomonas	-0.0773651
g_Schwartzia	g_Rothia	-0.223169
g_Selenomonas	g_Rothia	0.156429
g_Serratia	g_Rothia	0.500931
g_Sphaerochaeta	g_Rothia	-0.0677433
g_Staphylococcus	g_Rothia	0.118651
g_Stenotrophomonas	g_Rothia	0.0348717
g_Stomatobaculum	g_Rothia	0.170297
g_Streptococcus	g_Rothia	0.556161
g_Tannerella	g_Rothia	-0.152419
g_Treponema	g_Rothia	-0.232298
g_Veillonella	g_Rothia	0.420767
g_Selenomonas	g_Schwartzia	0.213222
g_Serratia	g_Schwartzia	-0.179255
g_Staphylococcus	g_Schwartzia	-0.197293
g_Stenotrophomonas	g_Schwartzia	-0.10107
g_Stomatobaculum	g_Schwartzia	-0.0982566
g_Streptococcus	g_Schwartzia	-0.140532
g_Tannerella	g_Schwartzia	0.122633
g_Treponema	g_Schwartzia	0.200227
g_Veillonella	g_Schwartzia	-0.0966555
g_Serratia	g_Selenomonas	-0.0570159
g_Sphaerochaeta	g_Selenomonas	-0.281995
g_Staphylococcus	g_Selenomonas	-0.0778502
g_Stenotrophomonas	g_Selenomonas	-0.217072
g_Streptococcus	g_Selenomonas	0.141985
g_Tannerella	g_Selenomonas	0.0928122
g_Treponema	g_Selenomonas	0.152707
g_Veillonella	g_Selenomonas	0.410187
g_Sphaerochaeta	g_Serratia	-0.0565248
g_Staphylococcus	g_Serratia	0.0961071
g_Stenotrophomonas	g_Serratia	0.175554
g_Stomatobaculum	g_Serratia	0.0879431
g_Streptococcus	g_Serratia	0.584691
g_Tannerella	g_Serratia	-0.235052
g_Treponema	g_Serratia	-0.404457
g_Veillonella	g_Serratia	0.212845
g_Staphylococcus	g_Sphaerochaeta	0.151676
g_Stenotrophomonas	g_Sphaerochaeta	0.107547
g_Stomatobaculum	g_Sphaerochaeta	-0.0678423
g_Streptococcus	g_Sphaerochaeta	-0.14435
g_Tannerella	g_Sphaerochaeta	-0.0389478
g_Treponema	g_Sphaerochaeta	0.062351
g_Stenotrophomonas	g_Staphylococcus	0.0449201
g_Stomatobaculum	g_Staphylococcus	-0.0746751
g_Streptococcus	g_Staphylococcus	-0.046753
g_Tannerella	g_Staphylococcus	0.155214
g_Stomatobaculum	g_Stenotrophomonas	0.0838016
g_Treponema	g_Stenotrophomonas	-0.200446
g_Streptococcus	g_Stomatobaculum	0.0569806
g_Tannerella	g_Stomatobaculum	-0.148987
g_Treponema	g_Stomatobaculum	-0.351867
g_Veillonella	g_Stomatobaculum	0.190164
g_Tannerella	g_Streptococcus	-0.108533
g_Treponema	g_Streptococcus	-0.173613
g_Veillonella	g_Streptococcus	0.193357
g_Treponema	g_Tannerella	0.079062
g_Veillonella	g_Tannerella	-0.076866
g_Veillonella	g_Treponema	-0.13227

## Sheet: S8
Table S8. SparCC co-occurrence analysis of CS2 metacommunity
genera1	genera2	correlation
g_Actinobacillus	g_Acinetobacter	-0.133995
g_Actinomyces	g_Acinetobacter	0.068178
g_Anaeroglobus	g_Acinetobacter	-0.0944584
g_Bacteroides	g_Acinetobacter	0.194476
g_Barnesiella	g_Acinetobacter	0.202698
g_Bifidobacterium	g_Acinetobacter	-0.135953
g_Campylobacter	g_Acinetobacter	-0.260972
g_Capnocytophaga	g_Acinetobacter	0.0437644
g_Cardiobacterium	g_Acinetobacter	0.0956159
g_Centipeda	g_Acinetobacter	-0.380198
g_Corynebacterium	g_Acinetobacter	-0.217842
g_Dialister	g_Acinetobacter	-0.176062
g_Escherichia.Shigella	g_Acinetobacter	0.30028
g_Fretibacterium	g_Acinetobacter	-0.284
g_Fusobacterium	g_Acinetobacter	-0.382024
g_Gemella	g_Acinetobacter	-0.170786
g_Haemophilus	g_Acinetobacter	0.335218
g_Kingella	g_Acinetobacter	-0.0586869
g_Lactobacillus	g_Acinetobacter	0.171258
g_Lautropia	g_Acinetobacter	0.165927
g_Leptotrichia	g_Acinetobacter	-0.127862
g_Mannheimia	g_Acinetobacter	0.10631
g_Megasphaera	g_Acinetobacter	-0.0567802
g_Moraxella	g_Acinetobacter	0.116357
g_Mycoplasma	g_Acinetobacter	0.22807
g_Neisseria	g_Acinetobacter	0.275865
g_Oribacterium	g_Acinetobacter	-0.0570512
g_Paraprevotella	g_Acinetobacter	0.0683904
g_Parvimonas	g_Acinetobacter	-0.0795466
g_Peptostreptococcus	g_Acinetobacter	-0.146191
g_Phocaeicola	g_Acinetobacter	0.0979867
g_Prevotella	g_Acinetobacter	-0.121326
g_Propionibacterium	g_Acinetobacter	0.082308
g_Pseudomonas	g_Acinetobacter	0.229817
g_Rothia	g_Acinetobacter	-0.106817
g_Schwartzia	g_Acinetobacter	-0.165234
g_Selenomonas	g_Acinetobacter	-0.282566
g_Serratia	g_Acinetobacter	0.597533
g_Solobacterium	g_Acinetobacter	0.053038
g_Sphaerochaeta	g_Acinetobacter	0.146119
g_Staphylococcus	g_Acinetobacter	0.0374641
g_Stenotrophomonas	g_Acinetobacter	0.219554
g_Stomatobaculum	g_Acinetobacter	0.165685
g_Streptococcus	g_Acinetobacter	0.0513224
g_Tannerella	g_Acinetobacter	-0.148123
g_Treponema	g_Acinetobacter	-0.203764
g_Actinomyces	g_Actinobacillus	0.178834
g_Alloprevotella	g_Actinobacillus	-0.119143
g_Anaeroglobus	g_Actinobacillus	-0.0915409
g_Atopobium	g_Actinobacillus	0.220689
g_Bacteroides	g_Actinobacillus	-0.11131
g_Barnesiella	g_Actinobacillus	-0.15167
g_Campylobacter	g_Actinobacillus	-0.0453212
g_Capnocytophaga	g_Actinobacillus	-0.07479
g_Corynebacterium	g_Actinobacillus	0.129312
g_Dialister	g_Actinobacillus	-0.0577949
g_Escherichia.Shigella	g_Actinobacillus	-0.13999
g_Fretibacterium	g_Actinobacillus	0.0345792
g_Gemella	g_Actinobacillus	0.307384
g_Granulicatella	g_Actinobacillus	0.16802
g_Haemophilus	g_Actinobacillus	-0.162551
g_Kingella	g_Actinobacillus	0.0278643
g_Lactobacillus	g_Actinobacillus	0.17093
g_Lautropia	g_Actinobacillus	0.0623288
g_Leptotrichia	g_Actinobacillus	-0.0646009
g_Mannheimia	g_Actinobacillus	-0.0661338
g_Megasphaera	g_Actinobacillus	-0.0390411
g_Mogibacterium	g_Actinobacillus	0.0358708
g_Moraxella	g_Actinobacillus	0.0629996
g_Mycoplasma	g_Actinobacillus	-0.0497414
g_Neisseria	g_Actinobacillus	0.10134
g_Oribacterium	g_Actinobacillus	-0.0359074
g_Paraprevotella	g_Actinobacillus	-0.145004
g_Parvimonas	g_Actinobacillus	0.0982569
g_Peptostreptococcus	g_Actinobacillus	0.107529
g_Phocaeicola	g_Actinobacillus	-0.042935
g_Porphyromonas	g_Actinobacillus	0.175765
g_Prevotella	g_Actinobacillus	0.0665176
g_Propionibacterium	g_Actinobacillus	-0.154996
g_Pseudomonas	g_Actinobacillus	-0.0483538
g_Rhodococcus	g_Actinobacillus	-0.0470905
g_Rothia	g_Actinobacillus	0.346243
g_Selenomonas	g_Actinobacillus	-0.165268
g_Solobacterium	g_Actinobacillus	-0.0762428
g_Sphaerochaeta	g_Actinobacillus	-0.0444788
g_Staphylococcus	g_Actinobacillus	0.0397751
g_Stomatobaculum	g_Actinobacillus	-0.112672
g_Streptococcus	g_Actinobacillus	0.149038
g_Tannerella	g_Actinobacillus	0.0433194
g_Veillonella	g_Actinobacillus	0.0726576
g_Alloprevotella	g_Actinomyces	-0.107648
g_Anaeroglobus	g_Actinomyces	-0.303086
g_Atopobium	g_Actinomyces	0.535357
g_Bacteroides	g_Actinomyces	-0.113241
g_Barnesiella	g_Actinomyces	-0.110447
g_Campylobacter	g_Actinomyces	0.209096
g_Capnocytophaga	g_Actinomyces	-0.116617
g_Cardiobacterium	g_Actinomyces	-0.182768
g_Centipeda	g_Actinomyces	0.244533
g_Corynebacterium	g_Actinomyces	-0.179956
g_Dialister	g_Actinomyces	-0.0811634
g_Fretibacterium	g_Actinomyces	-0.127774
g_Gemella	g_Actinomyces	0.040292
g_Granulicatella	g_Actinomyces	0.0424727
g_Haemophilus	g_Actinomyces	-0.0760347
g_Kingella	g_Actinomyces	-0.132572
g_Lactobacillus	g_Actinomyces	-0.184167
g_Lautropia	g_Actinomyces	-0.131608
g_Leptotrichia	g_Actinomyces	0.0830576
g_Mannheimia	g_Actinomyces	0.184459
g_Megasphaera	g_Actinomyces	0.616265
g_Mogibacterium	g_Actinomyces	0.179153
g_Moraxella	g_Actinomyces	0.122802
g_Mycoplasma	g_Actinomyces	-0.217419
g_Neisseria	g_Actinomyces	0.0633452
g_Oribacterium	g_Actinomyces	0.177053
g_Parvimonas	g_Actinomyces	-0.137111
g_Phocaeicola	g_Actinomyces	-0.17814
g_Porphyromonas	g_Actinomyces	0.0579346
g_Prevotella	g_Actinomyces	0.53762
g_Rhodococcus	g_Actinomyces	0.0322103
g_Rothia	g_Actinomyces	0.38695
g_Schwartzia	g_Actinomyces	-0.15287
g_Selenomonas	g_Actinomyces	-0.264665
g_Serratia	g_Actinomyces	0.0732686
g_Solobacterium	g_Actinomyces	0.271128
g_Staphylococcus	g_Actinomyces	0.117413
g_Stenotrophomonas	g_Actinomyces	0.103255
g_Stomatobaculum	g_Actinomyces	0.0552527
g_Tannerella	g_Actinomyces	-0.120737
g_Treponema	g_Actinomyces	-0.243223
g_Veillonella	g_Actinomyces	0.526572
g_Anaeroglobus	g_Alloprevotella	0.127348
g_Atopobium	g_Alloprevotella	-0.109321
g_Bacteroides	g_Alloprevotella	-0.204505
g_Barnesiella	g_Alloprevotella	-0.152445
g_Bifidobacterium	g_Alloprevotella	-0.0701421
g_Campylobacter	g_Alloprevotella	-0.129316
g_Cardiobacterium	g_Alloprevotella	-0.035952
g_Corynebacterium	g_Alloprevotella	0.0532475
g_Dialister	g_Alloprevotella	0.244376
g_Escherichia.Shigella	g_Alloprevotella	-0.0957875
g_Fretibacterium	g_Alloprevotella	0.415871
g_Gemella	g_Alloprevotella	-0.334984
g_Granulicatella	g_Alloprevotella	-0.0462554
g_Haemophilus	g_Alloprevotella	0.16595
g_Kingella	g_Alloprevotella	-0.0760833
g_Lachnoanaerobaculum	g_Alloprevotella	0.149189
g_Leptotrichia	g_Alloprevotella	0.109719
g_Mannheimia	g_Alloprevotella	-0.103775
g_Megasphaera	g_Alloprevotella	0.045371
g_Mogibacterium	g_Alloprevotella	-0.0332419
g_Moraxella	g_Alloprevotella	-0.156967
g_Mycoplasma	g_Alloprevotella	0.119331
g_Neisseria	g_Alloprevotella	-0.0438942
g_Oribacterium	g_Alloprevotella	0.084575
g_Paraprevotella	g_Alloprevotella	-0.161724
g_Parvimonas	g_Alloprevotella	0.067452
g_Peptostreptococcus	g_Alloprevotella	-0.0442122
g_Phocaeicola	g_Alloprevotella	0.0341558
g_Prevotella	g_Alloprevotella	-0.0682714
g_Propionibacterium	g_Alloprevotella	-0.100231
g_Rhodococcus	g_Alloprevotella	-0.120478
g_Rothia	g_Alloprevotella	-0.271643
g_Schwartzia	g_Alloprevotella	0.128874
g_Selenomonas	g_Alloprevotella	0.174845
g_Serratia	g_Alloprevotella	-0.120775
g_Solobacterium	g_Alloprevotella	-0.0549295
g_Sphaerochaeta	g_Alloprevotella	0.0741091
g_Staphylococcus	g_Alloprevotella	0.139445
g_Stenotrophomonas	g_Alloprevotella	-0.171832
g_Stomatobaculum	g_Alloprevotella	0.117806
g_Streptococcus	g_Alloprevotella	-0.107085
g_Tannerella	g_Alloprevotella	0.0949731
g_Treponema	g_Alloprevotella	0.275983
g_Veillonella	g_Alloprevotella	-0.112591
g_Atopobium	g_Anaeroglobus	-0.0964672
g_Barnesiella	g_Anaeroglobus	0.0494031
g_Bifidobacterium	g_Anaeroglobus	-0.0539253
g_Campylobacter	g_Anaeroglobus	-0.0749477
g_Capnocytophaga	g_Anaeroglobus	-0.0945237
g_Cardiobacterium	g_Anaeroglobus	0.113098
g_Centipeda	g_Anaeroglobus	0.0823831
g_Dialister	g_Anaeroglobus	0.182278
g_Escherichia.Shigella	g_Anaeroglobus	-0.0777361
g_Fretibacterium	g_Anaeroglobus	0.219288
g_Gemella	g_Anaeroglobus	-0.15428
g_Granulicatella	g_Anaeroglobus	-0.145423
g_Kingella	g_Anaeroglobus	0.0567595
g_Lachnoanaerobaculum	g_Anaeroglobus	-0.0697225
g_Lactobacillus	g_Anaeroglobus	0.0764646
g_Lautropia	g_Anaeroglobus	0.0989376
g_Megasphaera	g_Anaeroglobus	-0.0993199
g_Mogibacterium	g_Anaeroglobus	-0.179586
g_Mycoplasma	g_Anaeroglobus	0.147651
g_Neisseria	g_Anaeroglobus	-0.136898
g_Oribacterium	g_Anaeroglobus	0.111336
g_Paraprevotella	g_Anaeroglobus	-0.0652706
g_Phocaeicola	g_Anaeroglobus	0.111175
g_Porphyromonas	g_Anaeroglobus	-0.0696316
g_Prevotella	g_Anaeroglobus	-0.129506
g_Pseudomonas	g_Anaeroglobus	0.0452975
g_Rothia	g_Anaeroglobus	-0.272658
g_Schwartzia	g_Anaeroglobus	0.146497
g_Selenomonas	g_Anaeroglobus	0.181385
g_Serratia	g_Anaeroglobus	-0.118435
g_Solobacterium	g_Anaeroglobus	-0.216983
g_Sphaerochaeta	g_Anaeroglobus	0.104093
g_Staphylococcus	g_Anaeroglobus	0.0348494
g_Stenotrophomonas	g_Anaeroglobus	-0.0718437
g_Stomatobaculum	g_Anaeroglobus	0.0330418
g_Streptococcus	g_Anaeroglobus	-0.0636442
g_Tannerella	g_Anaeroglobus	0.0279408
g_Treponema	g_Anaeroglobus	0.144369
g_Veillonella	g_Anaeroglobus	-0.233202
g_Bacteroides	g_Atopobium	-0.18166
g_Barnesiella	g_Atopobium	-0.159027
g_Bifidobacterium	g_Atopobium	-0.0657582
g_Campylobacter	g_Atopobium	0.339578
g_Capnocytophaga	g_Atopobium	0.0306429
g_Cardiobacterium	g_Atopobium	-0.0577841
g_Centipeda	g_Atopobium	0.217231
g_Corynebacterium	g_Atopobium	0.0436663
g_Escherichia.Shigella	g_Atopobium	-0.109782
g_Fusobacterium	g_Atopobium	0.186847
g_Gemella	g_Atopobium	0.143603
g_Haemophilus	g_Atopobium	-0.255655
g_Kingella	g_Atopobium	-0.0775056
g_Lachnoanaerobaculum	g_Atopobium	0.0707475
g_Lactobacillus	g_Atopobium	-0.118273
g_Lautropia	g_Atopobium	-0.0485806
g_Leptotrichia	g_Atopobium	0.270362
g_Megasphaera	g_Atopobium	0.392178
g_Mogibacterium	g_Atopobium	-0.0298407
g_Moraxella	g_Atopobium	-0.182826
g_Mycoplasma	g_Atopobium	-0.124054
g_Neisseria	g_Atopobium	0.0398686
g_Oribacterium	g_Atopobium	0.116479
g_Paraprevotella	g_Atopobium	-0.0647019
g_Phocaeicola	g_Atopobium	-0.125543
g_Porphyromonas	g_Atopobium	0.0718413
g_Prevotella	g_Atopobium	0.392035
g_Pseudomonas	g_Atopobium	-0.106659
g_Rhodococcus	g_Atopobium	-0.13614
g_Rothia	g_Atopobium	0.261594
g_Schwartzia	g_Atopobium	-0.0554171
g_Selenomonas	g_Atopobium	0.0640647
g_Solobacterium	g_Atopobium	0.0996097
g_Staphylococcus	g_Atopobium	-0.0494606
g_Stenotrophomonas	g_Atopobium	-0.102323
g_Stomatobaculum	g_Atopobium	0.0308676
g_Streptococcus	g_Atopobium	-0.152013
g_Tannerella	g_Atopobium	0.0359969
g_Treponema	g_Atopobium	-0.0551205
g_Veillonella	g_Atopobium	0.2796
g_Barnesiella	g_Bacteroides	0.749931
g_Bifidobacterium	g_Bacteroides	0.258022
g_Campylobacter	g_Bacteroides	-0.320878
g_Cardiobacterium	g_Bacteroides	0.0516463
g_Centipeda	g_Bacteroides	-0.26902
g_Corynebacterium	g_Bacteroides	-0.119002
g_Dialister	g_Bacteroides	-0.0950058
g_Escherichia.Shigella	g_Bacteroides	0.206302
g_Fretibacterium	g_Bacteroides	-0.241313
g_Fusobacterium	g_Bacteroides	-0.346401
g_Gemella	g_Bacteroides	0.0652113
g_Granulicatella	g_Bacteroides	0.0479437
g_Haemophilus	g_Bacteroides	0.173184
g_Kingella	g_Bacteroides	0.221227
g_Lachnoanaerobaculum	g_Bacteroides	-0.272313
g_Lactobacillus	g_Bacteroides	0.243105
g_Leptotrichia	g_Bacteroides	-0.190669
g_Megasphaera	g_Bacteroides	-0.104656
g_Mogibacterium	g_Bacteroides	-0.0544234
g_Moraxella	g_Bacteroides	0.294807
g_Mycoplasma	g_Bacteroides	0.0490534
g_Neisseria	g_Bacteroides	0.0760818
g_Oribacterium	g_Bacteroides	-0.320496
g_Paraprevotella	g_Bacteroides	0.604519
g_Peptostreptococcus	g_Bacteroides	-0.0868377
g_Phocaeicola	g_Bacteroides	0.110752
g_Porphyromonas	g_Bacteroides	-0.198251
g_Prevotella	g_Bacteroides	-0.0835513
g_Propionibacterium	g_Bacteroides	0.350258
g_Pseudomonas	g_Bacteroides	0.132032
g_Rhodococcus	g_Bacteroides	0.215616
g_Rothia	g_Bacteroides	0.135297
g_Schwartzia	g_Bacteroides	-0.149579
g_Selenomonas	g_Bacteroides	-0.171599
g_Serratia	g_Bacteroides	0.529745
g_Solobacterium	g_Bacteroides	0.0486346
g_Sphaerochaeta	g_Bacteroides	-0.0936904
g_Stenotrophomonas	g_Bacteroides	0.220125
g_Stomatobaculum	g_Bacteroides	-0.124707
g_Streptococcus	g_Bacteroides	0.305403
g_Treponema	g_Bacteroides	-0.152233
g_Bifidobacterium	g_Barnesiella	0.222205
g_Campylobacter	g_Barnesiella	-0.279675
g_Capnocytophaga	g_Barnesiella	0.0635176
g_Cardiobacterium	g_Barnesiella	0.0347223
g_Centipeda	g_Barnesiella	-0.202297
g_Dialister	g_Barnesiella	-0.0997392
g_Escherichia.Shigella	g_Barnesiella	0.192262
g_Fretibacterium	g_Barnesiella	-0.235968
g_Fusobacterium	g_Barnesiella	-0.340618
g_Gemella	g_Barnesiella	0.0463719
g_Haemophilus	g_Barnesiella	0.218891
g_Kingella	g_Barnesiella	0.160878
g_Lachnoanaerobaculum	g_Barnesiella	-0.241804
g_Lactobacillus	g_Barnesiella	0.103345
g_Lautropia	g_Barnesiella	0.0371768
g_Leptotrichia	g_Barnesiella	-0.171849
g_Mannheimia	g_Barnesiella	-0.0439534
g_Mogibacterium	g_Barnesiella	-0.0667198
g_Moraxella	g_Barnesiella	0.228617
g_Oribacterium	g_Barnesiella	-0.216664
g_Paraprevotella	g_Barnesiella	0.58674
g_Parvimonas	g_Barnesiella	-0.0892155
g_Peptostreptococcus	g_Barnesiella	-0.131815
g_Phocaeicola	g_Barnesiella	0.0445653
g_Porphyromonas	g_Barnesiella	-0.137699
g_Propionibacterium	g_Barnesiella	0.314355
g_Pseudomonas	g_Barnesiella	0.162844
g_Rhodococcus	g_Barnesiella	0.184481
g_Schwartzia	g_Barnesiella	-0.108987
g_Selenomonas	g_Barnesiella	-0.108917
g_Serratia	g_Barnesiella	0.515753
g_Sphaerochaeta	g_Barnesiella	-0.105032
g_Stenotrophomonas	g_Barnesiella	0.234446
g_Stomatobaculum	g_Barnesiella	-0.0456678
g_Streptococcus	g_Barnesiella	0.196859
g_Treponema	g_Barnesiella	-0.128087
g_Capnocytophaga	g_Bifidobacterium	-0.128714
g_Cardiobacterium	g_Bifidobacterium	-0.132024
g_Dialister	g_Bifidobacterium	0.029496
g_Escherichia.Shigella	g_Bifidobacterium	-0.113271
g_Fusobacterium	g_Bifidobacterium	-0.157582
g_Gemella	g_Bifidobacterium	0.0840141
g_Granulicatella	g_Bifidobacterium	-0.0902401
g_Haemophilus	g_Bifidobacterium	-0.0590225
g_Kingella	g_Bifidobacterium	0.0814793
g_Lachnoanaerobaculum	g_Bifidobacterium	-0.142235
g_Lactobacillus	g_Bifidobacterium	0.0772476
g_Lautropia	g_Bifidobacterium	-0.295585
g_Leptotrichia	g_Bifidobacterium	-0.167624
g_Megasphaera	g_Bifidobacterium	0.139893
g_Mycoplasma	g_Bifidobacterium	-0.167874
g_Neisseria	g_Bifidobacterium	-0.116808
g_Oribacterium	g_Bifidobacterium	-0.0535125
g_Paraprevotella	g_Bifidobacterium	0.197193
g_Peptostreptococcus	g_Bifidobacterium	0.0438782
g_Phocaeicola	g_Bifidobacterium	-0.0399655
g_Porphyromonas	g_Bifidobacterium	-0.269127
g_Prevotella	g_Bifidobacterium	0.207033
g_Propionibacterium	g_Bifidobacterium	0.150801
g_Pseudomonas	g_Bifidobacterium	-0.0766553
g_Rhodococcus	g_Bifidobacterium	0.0881674
g_Rothia	g_Bifidobacterium	0.0800774
g_Schwartzia	g_Bifidobacterium	0.0995728
g_Serratia	g_Bifidobacterium	0.0740595
g_Sphaerochaeta	g_Bifidobacterium	-0.0759745
g_Staphylococcus	g_Bifidobacterium	-0.0584293
g_Stenotrophomonas	g_Bifidobacterium	0.0488545
g_Stomatobaculum	g_Bifidobacterium	-0.110241
g_Streptococcus	g_Bifidobacterium	0.0640219
g_Treponema	g_Bifidobacterium	-0.0565325
g_Veillonella	g_Bifidobacterium	0.225731
g_Capnocytophaga	g_Campylobacter	0.316279
g_Cardiobacterium	g_Campylobacter	0.0756998
g_Centipeda	g_Campylobacter	0.314899
g_Corynebacterium	g_Campylobacter	0.164784
g_Dialister	g_Campylobacter	0.0487191
g_Escherichia.Shigella	g_Campylobacter	-0.0595511
g_Fusobacterium	g_Campylobacter	0.448208
g_Gemella	g_Campylobacter	0.172647
g_Granulicatella	g_Campylobacter	0.1117
g_Haemophilus	g_Campylobacter	-0.373389
g_Lachnoanaerobaculum	g_Campylobacter	0.194587
g_Lactobacillus	g_Campylobacter	-0.297422
g_Lautropia	g_Campylobacter	-0.0755557
g_Leptotrichia	g_Campylobacter	0.378704
g_Mannheimia	g_Campylobacter	0.0647396
g_Megasphaera	g_Campylobacter	0.309277
g_Mogibacterium	g_Campylobacter	0.143598
g_Moraxella	g_Campylobacter	-0.252362
g_Mycoplasma	g_Campylobacter	-0.0931374
g_Neisseria	g_Campylobacter	0.168579
g_Oribacterium	g_Campylobacter	0.204665
g_Paraprevotella	g_Campylobacter	-0.114599
g_Parvimonas	g_Campylobacter	-0.0699735
g_Phocaeicola	g_Campylobacter	-0.174096
g_Porphyromonas	g_Campylobacter	0.200609
g_Prevotella	g_Campylobacter	0.406666
g_Propionibacterium	g_Campylobacter	-0.0706115
g_Pseudomonas	g_Campylobacter	-0.158369
g_Rhodococcus	g_Campylobacter	-0.122169
g_Rothia	g_Campylobacter	0.084339
g_Selenomonas	g_Campylobacter	0.192221
g_Serratia	g_Campylobacter	-0.349761
g_Solobacterium	g_Campylobacter	0.121713
g_Sphaerochaeta	g_Campylobacter	-0.0770475
g_Staphylococcus	g_Campylobacter	-0.176874
g_Stenotrophomonas	g_Campylobacter	-0.208057
g_Streptococcus	g_Campylobacter	-0.110457
g_Veillonella	g_Campylobacter	0.39156
g_Cardiobacterium	g_Capnocytophaga	0.197869
g_Centipeda	g_Capnocytophaga	-0.0645284
g_Corynebacterium	g_Capnocytophaga	0.107841
g_Dialister	g_Capnocytophaga	-0.0762205
g_Escherichia.Shigella	g_Capnocytophaga	-0.110341
g_Fusobacterium	g_Capnocytophaga	0.20325
g_Gemella	g_Capnocytophaga	0.0412529
g_Granulicatella	g_Capnocytophaga	0.208085
g_Haemophilus	g_Capnocytophaga	-0.0499528
g_Kingella	g_Capnocytophaga	0.191071
g_Lactobacillus	g_Capnocytophaga	-0.178822
g_Lautropia	g_Capnocytophaga	0.130305
g_Leptotrichia	g_Capnocytophaga	0.506299
g_Mannheimia	g_Capnocytophaga	0.0682741
g_Mogibacterium	g_Capnocytophaga	0.0589485
g_Moraxella	g_Capnocytophaga	-0.189163
g_Mycoplasma	g_Capnocytophaga	-0.11932
g_Neisseria	g_Capnocytophaga	0.356465
g_Oribacterium	g_Capnocytophaga	0.0811848
g_Paraprevotella	g_Capnocytophaga	0.158562
g_Peptostreptococcus	g_Capnocytophaga	-0.114339
g_Phocaeicola	g_Capnocytophaga	-0.194267
g_Porphyromonas	g_Capnocytophaga	0.308393
g_Prevotella	g_Capnocytophaga	0.117253
g_Propionibacterium	g_Capnocytophaga	-0.0321074
g_Pseudomonas	g_Capnocytophaga	-0.0423334
g_Rhodococcus	g_Capnocytophaga	-0.0745028
g_Rothia	g_Capnocytophaga	-0.147071
g_Schwartzia	g_Capnocytophaga	-0.164249
g_Selenomonas	g_Capnocytophaga	0.107534
g_Sphaerochaeta	g_Capnocytophaga	-0.238514
g_Staphylococcus	g_Capnocytophaga	-0.120639
g_Stenotrophomonas	g_Capnocytophaga	-0.0898013
g_Stomatobaculum	g_Capnocytophaga	0.132763
g_Streptococcus	g_Capnocytophaga	-0.0546726
g_Tannerella	g_Capnocytophaga	-0.0609918
g_Treponema	g_Capnocytophaga	-0.160957
g_Veillonella	g_Capnocytophaga	0.167623
g_Centipeda	g_Cardiobacterium	-0.135806
g_Corynebacterium	g_Cardiobacterium	0.199291
g_Escherichia.Shigella	g_Cardiobacterium	0.208825
g_Fretibacterium	g_Cardiobacterium	0.0456156
g_Fusobacterium	g_Cardiobacterium	0.0398821
g_Granulicatella	g_Cardiobacterium	-0.066102
g_Kingella	g_Cardiobacterium	0.079217
g_Lactobacillus	g_Cardiobacterium	0.0803822
g_Lautropia	g_Cardiobacterium	0.115738
g_Mannheimia	g_Cardiobacterium	0.0595023
g_Megasphaera	g_Cardiobacterium	-0.19234
g_Mogibacterium	g_Cardiobacterium	-0.148397
g_Moraxella	g_Cardiobacterium	-0.0313074
g_Neisseria	g_Cardiobacterium	0.15238
g_Oribacterium	g_Cardiobacterium	-0.0898555
g_Paraprevotella	g_Cardiobacterium	-0.0549032
g_Parvimonas	g_Cardiobacterium	0.0427993
g_Phocaeicola	g_Cardiobacterium	0.046833
g_Porphyromonas	g_Cardiobacterium	0.137815
g_Prevotella	g_Cardiobacterium	-0.21636
g_Pseudomonas	g_Cardiobacterium	-0.0357295
g_Rhodococcus	g_Cardiobacterium	-0.0704422
g_Selenomonas	g_Cardiobacterium	0.118224
g_Serratia	g_Cardiobacterium	0.131976
g_Solobacterium	g_Cardiobacterium	-0.0818089
g_Sphaerochaeta	g_Cardiobacterium	-0.0283134
g_Staphylococcus	g_Cardiobacterium	-0.166394
g_Stomatobaculum	g_Cardiobacterium	-0.0628499
g_Tannerella	g_Cardiobacterium	-0.0634488
g_Veillonella	g_Cardiobacterium	-0.154667
g_Corynebacterium	g_Centipeda	0.0535756
g_Escherichia.Shigella	g_Centipeda	-0.216514
g_Fretibacterium	g_Centipeda	0.121949
g_Fusobacterium	g_Centipeda	0.373064
g_Gemella	g_Centipeda	0.0482007
g_Haemophilus	g_Centipeda	-0.0881679
g_Kingella	g_Centipeda	-0.139375
g_Lachnoanaerobaculum	g_Centipeda	0.18012
g_Lactobacillus	g_Centipeda	-0.358944
g_Lautropia	g_Centipeda	-0.132256
g_Leptotrichia	g_Centipeda	0.420968
g_Mannheimia	g_Centipeda	0.172082
g_Megasphaera	g_Centipeda	0.604862
g_Mogibacterium	g_Centipeda	0.166843
g_Mycoplasma	g_Centipeda	-0.271425
g_Neisseria	g_Centipeda	-0.122796
g_Oribacterium	g_Centipeda	0.297787
g_Peptostreptococcus	g_Centipeda	0.0660678
g_Phocaeicola	g_Centipeda	-0.147474
g_Porphyromonas	g_Centipeda	0.0885346
g_Prevotella	g_Centipeda	0.466346
g_Propionibacterium	g_Centipeda	-0.110245
g_Pseudomonas	g_Centipeda	-0.259378
g_Rhodococcus	g_Centipeda	0.0621164
g_Schwartzia	g_Centipeda	0.0921642
g_Selenomonas	g_Centipeda	0.362175
g_Serratia	g_Centipeda	-0.500021
g_Solobacterium	g_Centipeda	0.202186
g_Sphaerochaeta	g_Centipeda	-0.183889
g_Staphylococcus	g_Centipeda	-0.0834606
g_Stenotrophomonas	g_Centipeda	-0.0644274
g_Stomatobaculum	g_Centipeda	-0.0664307
g_Streptococcus	g_Centipeda	-0.260073
g_Tannerella	g_Centipeda	0.0843927
g_Veillonella	g_Centipeda	0.28403
g_Dialister	g_Corynebacterium	0.136939
g_Escherichia.Shigella	g_Corynebacterium	-0.0648514
g_Fretibacterium	g_Corynebacterium	0.146789
g_Fusobacterium	g_Corynebacterium	0.106303
g_Gemella	g_Corynebacterium	0.140681
g_Granulicatella	g_Corynebacterium	-0.0572551
g_Haemophilus	g_Corynebacterium	-0.205495
g_Kingella	g_Corynebacterium	0.0430647
g_Lachnoanaerobaculum	g_Corynebacterium	0.173311
g_Leptotrichia	g_Corynebacterium	0.0562775
g_Mannheimia	g_Corynebacterium	-0.11557
g_Megasphaera	g_Corynebacterium	-0.0766831
g_Mogibacterium	g_Corynebacterium	-0.114532
g_Moraxella	g_Corynebacterium	-0.07851
g_Mycoplasma	g_Corynebacterium	-0.105474
g_Neisseria	g_Corynebacterium	-0.147646
g_Paraprevotella	g_Corynebacterium	-0.0720922
g_Peptostreptococcus	g_Corynebacterium	-0.0674744
g_Porphyromonas	g_Corynebacterium	-0.0691125
g_Prevotella	g_Corynebacterium	-0.113812
g_Propionibacterium	g_Corynebacterium	-0.046461
g_Rhodococcus	g_Corynebacterium	-0.0741562
g_Rothia	g_Corynebacterium	-0.0437668
g_Schwartzia	g_Corynebacterium	0.197044
g_Selenomonas	g_Corynebacterium	0.315377
g_Serratia	g_Corynebacterium	-0.23493
g_Solobacterium	g_Corynebacterium	-0.112887
g_Sphaerochaeta	g_Corynebacterium	-0.0747905
g_Stenotrophomonas	g_Corynebacterium	-0.18899
g_Streptococcus	g_Corynebacterium	-0.173244
g_Tannerella	g_Corynebacterium	0.0854424
g_Treponema	g_Corynebacterium	0.290964
g_Veillonella	g_Corynebacterium	-0.170721
g_Escherichia.Shigella	g_Dialister	-0.0934353
g_Fretibacterium	g_Dialister	0.272612
g_Fusobacterium	g_Dialister	0.178816
g_Granulicatella	g_Dialister	-0.0960488
g_Haemophilus	g_Dialister	-0.0696679
g_Lachnoanaerobaculum	g_Dialister	0.0656999
g_Lactobacillus	g_Dialister	0.0958105
g_Lautropia	g_Dialister	-0.161612
g_Leptotrichia	g_Dialister	-0.113788
g_Megasphaera	g_Dialister	-0.0409405
g_Mogibacterium	g_Dialister	-0.103656
g_Moraxella	g_Dialister	-0.0537296
g_Mycoplasma	g_Dialister	-0.0414951
g_Neisseria	g_Dialister	-0.202974
g_Oribacterium	g_Dialister	-0.0616562
g_Paraprevotella	g_Dialister	-0.134885
g_Peptostreptococcus	g_Dialister	-0.0246089
g_Propionibacterium	g_Dialister	-0.0578753
g_Pseudomonas	g_Dialister	-0.028294
g_Schwartzia	g_Dialister	0.245583
g_Selenomonas	g_Dialister	0.125794
g_Serratia	g_Dialister	-0.141077
g_Solobacterium	g_Dialister	-0.076471
g_Stenotrophomonas	g_Dialister	-0.134758
g_Stomatobaculum	g_Dialister	-0.150117
g_Streptococcus	g_Dialister	-0.086628
g_Tannerella	g_Dialister	0.091199
g_Treponema	g_Dialister	0.289187
g_Veillonella	g_Dialister	-0.123435
g_Fretibacterium	g_Escherichia.Shigella	-0.158891
g_Fusobacterium	g_Escherichia.Shigella	-0.282956
g_Gemella	g_Escherichia.Shigella	0.115201
g_Granulicatella	g_Escherichia.Shigella	-0.0977481
g_Haemophilus	g_Escherichia.Shigella	0.207774
g_Kingella	g_Escherichia.Shigella	0.0309101
g_Lachnoanaerobaculum	g_Escherichia.Shigella	-0.141813
g_Lactobacillus	g_Escherichia.Shigella	0.256799
g_Leptotrichia	g_Escherichia.Shigella	-0.188442
g_Megasphaera	g_Escherichia.Shigella	-0.11631
g_Mogibacterium	g_Escherichia.Shigella	-0.0410246
g_Moraxella	g_Escherichia.Shigella	0.155711
g_Mycoplasma	g_Escherichia.Shigella	0.303658
g_Oribacterium	g_Escherichia.Shigella	-0.0764169
g_Paraprevotella	g_Escherichia.Shigella	0.0474474
g_Parvimonas	g_Escherichia.Shigella	-0.104068
g_Peptostreptococcus	g_Escherichia.Shigella	-0.0599083
g_Phocaeicola	g_Escherichia.Shigella	0.194289
g_Porphyromonas	g_Escherichia.Shigella	-0.0937278
g_Prevotella	g_Escherichia.Shigella	-0.0613988
g_Propionibacterium	g_Escherichia.Shigella	-0.0442758
g_Pseudomonas	g_Escherichia.Shigella	0.147395
g_Schwartzia	g_Escherichia.Shigella	-0.134207
g_Selenomonas	g_Escherichia.Shigella	-0.236192
g_Serratia	g_Escherichia.Shigella	0.354018
g_Solobacterium	g_Escherichia.Shigella	0.0827948
g_Sphaerochaeta	g_Escherichia.Shigella	0.0940643
g_Staphylococcus	g_Escherichia.Shigella	-0.0549785
g_Stenotrophomonas	g_Escherichia.Shigella	0.186243
g_Stomatobaculum	g_Escherichia.Shigella	-0.0348692
g_Streptococcus	g_Escherichia.Shigella	0.202466
g_Tannerella	g_Escherichia.Shigella	-0.129894
g_Treponema	g_Escherichia.Shigella	-0.0639299
g_Veillonella	g_Escherichia.Shigella	0.0727053
g_Fusobacterium	g_Fretibacterium	0.356352
g_Gemella	g_Fretibacterium	-0.0913449
g_Granulicatella	g_Fretibacterium	-0.0410986
g_Haemophilus	g_Fretibacterium	-0.105173
g_Kingella	g_Fretibacterium	0.0522172
g_Lachnoanaerobaculum	g_Fretibacterium	0.0505393
g_Lautropia	g_Fretibacterium	-0.11507
g_Mannheimia	g_Fretibacterium	-0.0759067
g_Megasphaera	g_Fretibacterium	-0.0697349
g_Mogibacterium	g_Fretibacterium	-0.0961093
g_Moraxella	g_Fretibacterium	-0.185468
g_Neisseria	g_Fretibacterium	-0.131874
g_Oribacterium	g_Fretibacterium	0.0867155
g_Paraprevotella	g_Fretibacterium	-0.235856
g_Parvimonas	g_Fretibacterium	0.133304
g_Peptostreptococcus	g_Fretibacterium	0.049615
g_Porphyromonas	g_Fretibacterium	0.0660124
g_Prevotella	g_Fretibacterium	-0.0577381
g_Propionibacterium	g_Fretibacterium	-0.152685
g_Pseudomonas	g_Fretibacterium	-0.278112
g_Rhodococcus	g_Fretibacterium	-0.125987
g_Rothia	g_Fretibacterium	-0.134018
g_Schwartzia	g_Fretibacterium	0.22521
g_Selenomonas	g_Fretibacterium	0.358064
g_Serratia	g_Fretibacterium	-0.333654
g_Solobacterium	g_Fretibacterium	-0.125494
g_Sphaerochaeta	g_Fretibacterium	0.0496352
g_Stenotrophomonas	g_Fretibacterium	-0.17187
g_Tannerella	g_Fretibacterium	0.266645
g_Treponema	g_Fretibacterium	0.480982
g_Veillonella	g_Fretibacterium	-0.178199
g_Gemella	g_Fusobacterium	0.0929611
g_Granulicatella	g_Fusobacterium	0.0817341
g_Haemophilus	g_Fusobacterium	-0.266566
g_Kingella	g_Fusobacterium	-0.149094
g_Lachnoanaerobaculum	g_Fusobacterium	0.0695841
g_Lactobacillus	g_Fusobacterium	-0.354897
g_Lautropia	g_Fusobacterium	-0.0646692
g_Leptotrichia	g_Fusobacterium	0.437052
g_Mannheimia	g_Fusobacterium	0.138176
g_Megasphaera	g_Fusobacterium	0.143328
g_Moraxella	g_Fusobacterium	-0.409292
g_Oribacterium	g_Fusobacterium	0.374668
g_Paraprevotella	g_Fusobacterium	-0.194409
g_Parvimonas	g_Fusobacterium	0.181929
g_Peptostreptococcus	g_Fusobacterium	0.0786184
g_Phocaeicola	g_Fusobacterium	-0.190195
g_Porphyromonas	g_Fusobacterium	0.406206
g_Prevotella	g_Fusobacterium	0.233638
g_Propionibacterium	g_Fusobacterium	-0.198424
g_Pseudomonas	g_Fusobacterium	-0.322806
g_Rhodococcus	g_Fusobacterium	-0.171001
g_Schwartzia	g_Fusobacterium	0.171745
g_Selenomonas	g_Fusobacterium	0.304593
g_Serratia	g_Fusobacterium	-0.676287
g_Solobacterium	g_Fusobacterium	0.0529019
g_Staphylococcus	g_Fusobacterium	-0.112155
g_Stenotrophomonas	g_Fusobacterium	-0.364748
g_Streptococcus	g_Fusobacterium	-0.273914
g_Tannerella	g_Fusobacterium	0.268888
g_Treponema	g_Fusobacterium	0.320356
g_Granulicatella	g_Gemella	0.168179
g_Haemophilus	g_Gemella	-0.145122
g_Kingella	g_Gemella	0.133482
g_Lachnoanaerobaculum	g_Gemella	-0.214951
g_Lactobacillus	g_Gemella	0.15956
g_Lautropia	g_Gemella	-0.0548687
g_Leptotrichia	g_Gemella	-0.117735
g_Mannheimia	g_Gemella	-0.175196
g_Megasphaera	g_Gemella	-0.09092
g_Mycoplasma	g_Gemella	-0.283154
g_Neisseria	g_Gemella	0.0468403
g_Oribacterium	g_Gemella	-0.0674363
g_Paraprevotella	g_Gemella	0.147843
g_Parvimonas	g_Gemella	-0.179062
g_Prevotella	g_Gemella	0.0512426
g_Pseudomonas	g_Gemella	-0.162839
g_Rothia	g_Gemella	0.464827
g_Schwartzia	g_Gemella	0.160072
g_Selenomonas	g_Gemella	0.116369
g_Serratia	g_Gemella	-0.0992603
g_Sphaerochaeta	g_Gemella	-0.187923
g_Staphylococcus	g_Gemella	-0.0759296
g_Stenotrophomonas	g_Gemella	-0.0629366
g_Stomatobaculum	g_Gemella	-0.261442
g_Streptococcus	g_Gemella	0.127107
g_Treponema	g_Gemella	0.0907593
g_Veillonella	g_Gemella	0.166814
g_Haemophilus	g_Granulicatella	0.0827702
g_Kingella	g_Granulicatella	-0.076508
g_Lachnoanaerobaculum	g_Granulicatella	-0.134287
g_Lactobacillus	g_Granulicatella	-0.0949621
g_Leptotrichia	g_Granulicatella	0.153005
g_Mannheimia	g_Granulicatella	-0.0398298
g_Megasphaera	g_Granulicatella	-0.0842095
g_Mogibacterium	g_Granulicatella	0.173844
g_Mycoplasma	g_Granulicatella	-0.161318
g_Neisseria	g_Granulicatella	0.260629
g_Oribacterium	g_Granulicatella	0.114508
g_Paraprevotella	g_Granulicatella	0.147903
g_Parvimonas	g_Granulicatella	-0.0938639
g_Peptostreptococcus	g_Granulicatella	-0.0337824
g_Phocaeicola	g_Granulicatella	-0.0720754
g_Porphyromonas	g_Granulicatella	0.298232
g_Prevotella	g_Granulicatella	0.0622751
g_Pseudomonas	g_Granulicatella	-0.0636711
g_Schwartzia	g_Granulicatella	-0.0516288
g_Selenomonas	g_Granulicatella	-0.0669617
g_Serratia	g_Granulicatella	-0.0578409
g_Solobacterium	g_Granulicatella	0.0574775
g_Sphaerochaeta	g_Granulicatella	-0.0960774
g_Stenotrophomonas	g_Granulicatella	-0.0510594
g_Stomatobaculum	g_Granulicatella	0.0483836
g_Streptococcus	g_Granulicatella	0.166492
g_Tannerella	g_Granulicatella	-0.0796759
g_Treponema	g_Granulicatella	-0.10876
g_Veillonella	g_Granulicatella	0.137572
g_Kingella	g_Haemophilus	-0.16319
g_Lachnoanaerobaculum	g_Haemophilus	-0.149487
g_Lactobacillus	g_Haemophilus	0.19214
g_Lautropia	g_Haemophilus	0.101459
g_Leptotrichia	g_Haemophilus	-0.170274
g_Mannheimia	g_Haemophilus	0.0681339
g_Moraxella	g_Haemophilus	0.0954351
g_Mycoplasma	g_Haemophilus	0.0605751
g_Oribacterium	g_Haemophilus	-0.0524345
g_Paraprevotella	g_Haemophilus	0.0824064
g_Parvimonas	g_Haemophilus	-0.061571
g_Peptostreptococcus	g_Haemophilus	-0.0413983
g_Phocaeicola	g_Haemophilus	0.132865
g_Porphyromonas	g_Haemophilus	0.129314
g_Prevotella	g_Haemophilus	-0.121326
g_Propionibacterium	g_Haemophilus	0.107382
g_Rhodococcus	g_Haemophilus	0.0626777
g_Rothia	g_Haemophilus	-0.158228
g_Schwartzia	g_Haemophilus	-0.0594509
g_Selenomonas	g_Haemophilus	-0.0826489
g_Serratia	g_Haemophilus	0.325455
g_Solobacterium	g_Haemophilus	0.144432
g_Sphaerochaeta	g_Haemophilus	0.0840853
g_Staphylococcus	g_Haemophilus	0.0744311
g_Stenotrophomonas	g_Haemophilus	0.134442
g_Stomatobaculum	g_Haemophilus	0.0344764
g_Streptococcus	g_Haemophilus	0.223372
g_Tannerella	g_Haemophilus	-0.106031
g_Treponema	g_Haemophilus	-0.309721
g_Veillonella	g_Haemophilus	-0.0362705
g_Lactobacillus	g_Kingella	0.079873
g_Lautropia	g_Kingella	0.0458912
g_Leptotrichia	g_Kingella	-0.142935
g_Mannheimia	g_Kingella	-0.181678
g_Megasphaera	g_Kingella	-0.11846
g_Mogibacterium	g_Kingella	-0.061172
g_Moraxella	g_Kingella	0.0709158
g_Mycoplasma	g_Kingella	0.0475112
g_Oribacterium	g_Kingella	-0.0986629
g_Paraprevotella	g_Kingella	0.0354291
g_Parvimonas	g_Kingella	-0.0747266
g_Peptostreptococcus	g_Kingella	0.0393073
g_Phocaeicola	g_Kingella	0.0934636
g_Porphyromonas	g_Kingella	-0.125256
g_Prevotella	g_Kingella	-0.0648025
g_Pseudomonas	g_Kingella	0.0680139
g_Rhodococcus	g_Kingella	-0.027435
g_Rothia	g_Kingella	0.13374
g_Serratia	g_Kingella	0.0611061
g_Solobacterium	g_Kingella	-0.122238
g_Sphaerochaeta	g_Kingella	-0.184125
g_Staphylococcus	g_Kingella	-0.051547
g_Streptococcus	g_Kingella	0.121649
g_Tannerella	g_Kingella	0.0253337
g_Treponema	g_Kingella	0.054851
g_Lactobacillus	g_Lachnoanaerobaculum	-0.128365
g_Lautropia	g_Lachnoanaerobaculum	0.16458
g_Leptotrichia	g_Lachnoanaerobaculum	0.17667
g_Megasphaera	g_Lachnoanaerobaculum	0.182599
g_Mogibacterium	g_Lachnoanaerobaculum	0.0376261
g_Moraxella	g_Lachnoanaerobaculum	-0.0579541
g_Mycoplasma	g_Lachnoanaerobaculum	0.117238
g_Oribacterium	g_Lachnoanaerobaculum	0.122193
g_Paraprevotella	g_Lachnoanaerobaculum	-0.152238
g_Parvimonas	g_Lachnoanaerobaculum	0.048819
g_Phocaeicola	g_Lachnoanaerobaculum	-0.0657145
g_Porphyromonas	g_Lachnoanaerobaculum	-0.0434839
g_Propionibacterium	g_Lachnoanaerobaculum	-0.0870101
g_Pseudomonas	g_Lachnoanaerobaculum	0.100738
g_Rhodococcus	g_Lachnoanaerobaculum	-0.042893
g_Rothia	g_Lachnoanaerobaculum	-0.186023
g_Schwartzia	g_Lachnoanaerobaculum	0.106558
g_Selenomonas	g_Lachnoanaerobaculum	0.0876022
g_Serratia	g_Lachnoanaerobaculum	-0.192421
g_Stomatobaculum	g_Lachnoanaerobaculum	0.0551192
g_Streptococcus	g_Lachnoanaerobaculum	-0.21094
g_Treponema	g_Lachnoanaerobaculum	0.194275
g_Veillonella	g_Lachnoanaerobaculum	-0.0889692
g_Leptotrichia	g_Lactobacillus	-0.456644
g_Mannheimia	g_Lactobacillus	-0.1056
g_Megasphaera	g_Lactobacillus	-0.366944
g_Mogibacterium	g_Lactobacillus	-0.198613
g_Moraxella	g_Lactobacillus	0.0743938
g_Mycoplasma	g_Lactobacillus	0.0780746
g_Neisseria	g_Lactobacillus	-0.0802577
g_Oribacterium	g_Lactobacillus	-0.230926
g_Phocaeicola	g_Lactobacillus	0.20411
g_Porphyromonas	g_Lactobacillus	-0.0818008
g_Prevotella	g_Lactobacillus	-0.26779
g_Propionibacterium	g_Lactobacillus	0.0494723
g_Pseudomonas	g_Lactobacillus	0.16024
g_Rhodococcus	g_Lactobacillus	-0.0719852
g_Rothia	g_Lactobacillus	0.130287
g_Schwartzia	g_Lactobacillus	0.0586916
g_Selenomonas	g_Lactobacillus	-0.0455624
g_Serratia	g_Lactobacillus	0.256659
g_Solobacterium	g_Lactobacillus	-0.10907
g_Sphaerochaeta	g_Lactobacillus	0.0911611
g_Stenotrophomonas	g_Lactobacillus	0.142379
g_Stomatobaculum	g_Lactobacillus	-0.137547
g_Streptococcus	g_Lactobacillus	0.146913
g_Tannerella	g_Lactobacillus	-0.0405301
g_Treponema	g_Lactobacillus	-0.0490689
g_Veillonella	g_Lactobacillus	-0.0882547
g_Leptotrichia	g_Lautropia	0.0859407
g_Megasphaera	g_Lautropia	-0.196168
g_Mogibacterium	g_Lautropia	-0.0410142
g_Moraxella	g_Lautropia	0.0631267
g_Mycoplasma	g_Lautropia	0.30247
g_Neisseria	g_Lautropia	0.0410517
g_Oribacterium	g_Lautropia	0.0805667
g_Phocaeicola	g_Lautropia	0.0479272
g_Porphyromonas	g_Lautropia	0.0306094
g_Prevotella	g_Lautropia	-0.303713
g_Propionibacterium	g_Lautropia	-0.0381613
g_Pseudomonas	g_Lautropia	0.195274
g_Rhodococcus	g_Lautropia	-0.0602127
g_Rothia	g_Lautropia	-0.121521
g_Solobacterium	g_Lautropia	-0.179308
g_Sphaerochaeta	g_Lautropia	0.0680003
g_Staphylococcus	g_Lautropia	0.0933959
g_Stenotrophomonas	g_Lautropia	-0.048851
g_Stomatobaculum	g_Lautropia	0.222689
g_Tannerella	g_Lautropia	-0.0772011
g_Treponema	g_Lautropia	-0.165946
g_Veillonella	g_Lautropia	-0.203093
g_Mannheimia	g_Leptotrichia	0.225452
g_Megasphaera	g_Leptotrichia	0.303892
g_Mogibacterium	g_Leptotrichia	0.115833
g_Moraxella	g_Leptotrichia	-0.182146
g_Mycoplasma	g_Leptotrichia	-0.0433426
g_Neisseria	g_Leptotrichia	0.310458
g_Oribacterium	g_Leptotrichia	0.334089
g_Paraprevotella	g_Leptotrichia	0.0868656
g_Parvimonas	g_Leptotrichia	0.0444242
g_Phocaeicola	g_Leptotrichia	-0.308995
g_Porphyromonas	g_Leptotrichia	0.363459
g_Prevotella	g_Leptotrichia	0.251307
g_Propionibacterium	g_Leptotrichia	-0.125269
g_Pseudomonas	g_Leptotrichia	-0.113354
g_Rhodococcus	g_Leptotrichia	-0.0769959
g_Rothia	g_Leptotrichia	-0.235704
g_Schwartzia	g_Leptotrichia	-0.142685
g_Selenomonas	g_Leptotrichia	0.163965
g_Serratia	g_Leptotrichia	-0.32093
g_Solobacterium	g_Leptotrichia	0.107938
g_Sphaerochaeta	g_Leptotrichia	-0.143375
g_Stenotrophomonas	g_Leptotrichia	-0.199643
g_Stomatobaculum	g_Leptotrichia	0.123367
g_Streptococcus	g_Leptotrichia	-0.372345
g_Veillonella	g_Leptotrichia	0.123644
g_Megasphaera	g_Mannheimia	0.164551
g_Mogibacterium	g_Mannheimia	0.0273821
g_Mycoplasma	g_Mannheimia	0.0373533
g_Neisseria	g_Mannheimia	0.0610956
g_Oribacterium	g_Mannheimia	-0.0330196
g_Paraprevotella	g_Mannheimia	0.0788806
g_Parvimonas	g_Mannheimia	0.146349
g_Peptostreptococcus	g_Mannheimia	0.180611
g_Phocaeicola	g_Mannheimia	-0.0775644
g_Porphyromonas	g_Mannheimia	0.132469
g_Prevotella	g_Mannheimia	0.137652
g_Schwartzia	g_Mannheimia	-0.174421
g_Serratia	g_Mannheimia	0.0684986
g_Solobacterium	g_Mannheimia	0.0347954
g_Sphaerochaeta	g_Mannheimia	0.0350275
g_Stenotrophomonas	g_Mannheimia	-0.0661486
g_Streptococcus	g_Mannheimia	-0.0372706
g_Treponema	g_Mannheimia	-0.0613513
g_Veillonella	g_Mannheimia	0.07483
g_Mogibacterium	g_Megasphaera	0.196746
g_Moraxella	g_Megasphaera	0.0469537
g_Mycoplasma	g_Megasphaera	-0.242791
g_Oribacterium	g_Megasphaera	0.233597
g_Paraprevotella	g_Megasphaera	0.0605297
g_Parvimonas	g_Megasphaera	-0.0837046
g_Phocaeicola	g_Megasphaera	-0.177844
g_Prevotella	g_Megasphaera	0.750787
g_Propionibacterium	g_Megasphaera	0.104168
g_Pseudomonas	g_Megasphaera	-0.224865
g_Rhodococcus	g_Megasphaera	0.134677
g_Rothia	g_Megasphaera	0.0682001
g_Selenomonas	g_Megasphaera	0.126118
g_Serratia	g_Megasphaera	-0.0965898
g_Solobacterium	g_Megasphaera	0.279196
g_Staphylococcus	g_Megasphaera	-0.0325079
g_Stenotrophomonas	g_Megasphaera	0.0782318
g_Streptococcus	g_Megasphaera	-0.116479
g_Tannerella	g_Megasphaera	0.0633174
g_Treponema	g_Megasphaera	-0.102824
g_Veillonella	g_Megasphaera	0.591684
g_Moraxella	g_Mogibacterium	-0.0593179
g_Mycoplasma	g_Mogibacterium	-0.104924
g_Neisseria	g_Mogibacterium	0.150788
g_Oribacterium	g_Mogibacterium	0.163707
g_Parvimonas	g_Mogibacterium	0.0589061
g_Peptostreptococcus	g_Mogibacterium	-0.0438159
g_Phocaeicola	g_Mogibacterium	-0.145572
g_Porphyromonas	g_Mogibacterium	0.0697366
g_Prevotella	g_Mogibacterium	0.165407
g_Rhodococcus	g_Mogibacterium	0.0285376
g_Rothia	g_Mogibacterium	0.114268
g_Schwartzia	g_Mogibacterium	-0.0380101
g_Selenomonas	g_Mogibacterium	-0.109124
g_Serratia	g_Mogibacterium	-0.14007
g_Solobacterium	g_Mogibacterium	0.115192
g_Staphylococcus	g_Mogibacterium	0.148218
g_Stenotrophomonas	g_Mogibacterium	0.0843305
g_Stomatobaculum	g_Mogibacterium	0.135615
g_Streptococcus	g_Mogibacterium	-0.099189
g_Tannerella	g_Mogibacterium	-0.0558849
g_Treponema	g_Mogibacterium	-0.216654
g_Veillonella	g_Mogibacterium	0.275201
g_Neisseria	g_Moraxella	-0.163663
g_Oribacterium	g_Moraxella	-0.185146
g_Paraprevotella	g_Moraxella	0.0884237
g_Parvimonas	g_Moraxella	-0.114646
g_Peptostreptococcus	g_Moraxella	-0.0322169
g_Phocaeicola	g_Moraxella	0.0447709
g_Porphyromonas	g_Moraxella	-0.215522
g_Propionibacterium	g_Moraxella	0.115236
g_Pseudomonas	g_Moraxella	0.167393
g_Rhodococcus	g_Moraxella	0.219815
g_Rothia	g_Moraxella	-0.0505075
g_Schwartzia	g_Moraxella	-0.0392681
g_Selenomonas	g_Moraxella	-0.283758
g_Serratia	g_Moraxella	0.238526
g_Sphaerochaeta	g_Moraxella	-0.0935696
g_Staphylococcus	g_Moraxella	0.137049
g_Stenotrophomonas	g_Moraxella	0.212975
g_Stomatobaculum	g_Moraxella	-0.169012
g_Streptococcus	g_Moraxella	0.152534
g_Tannerella	g_Moraxella	-0.0431324
g_Treponema	g_Moraxella	-0.0644443
g_Veillonella	g_Moraxella	0.074616
g_Oribacterium	g_Mycoplasma	0.0736828
g_Paraprevotella	g_Mycoplasma	-0.139353
g_Parvimonas	g_Mycoplasma	0.167517
g_Phocaeicola	g_Mycoplasma	0.1311
g_Porphyromonas	g_Mycoplasma	-0.0753638
g_Prevotella	g_Mycoplasma	-0.247293
g_Propionibacterium	g_Mycoplasma	-0.0699515
g_Pseudomonas	g_Mycoplasma	0.240304
g_Rothia	g_Mycoplasma	-0.246979
g_Schwartzia	g_Mycoplasma	-0.0964175
g_Selenomonas	g_Mycoplasma	-0.186455
g_Serratia	g_Mycoplasma	0.163796
g_Solobacterium	g_Mycoplasma	-0.175705
g_Sphaerochaeta	g_Mycoplasma	0.2113
g_Staphylococcus	g_Mycoplasma	0.146331
g_Stenotrophomonas	g_Mycoplasma	-0.0611799
g_Stomatobaculum	g_Mycoplasma	0.134471
g_Tannerella	g_Mycoplasma	0.0462449
g_Treponema	g_Mycoplasma	0.17214
g_Veillonella	g_Mycoplasma	-0.288801
g_Oribacterium	g_Neisseria	0.0735177
g_Paraprevotella	g_Neisseria	0.109761
g_Parvimonas	g_Neisseria	-0.125088
g_Porphyromonas	g_Neisseria	0.351511
g_Prevotella	g_Neisseria	-0.0447445
g_Pseudomonas	g_Neisseria	-0.126639
g_Rhodococcus	g_Neisseria	-0.0325836
g_Rothia	g_Neisseria	-0.0448714
g_Schwartzia	g_Neisseria	-0.254481
g_Selenomonas	g_Neisseria	-0.0942305
g_Serratia	g_Neisseria	0.237722
g_Solobacterium	g_Neisseria	0.0833226
g_Sphaerochaeta	g_Neisseria	0.0501554
g_Staphylococcus	g_Neisseria	-0.0509605
g_Stenotrophomonas	g_Neisseria	0.089063
g_Stomatobaculum	g_Neisseria	0.101221
g_Streptococcus	g_Neisseria	-0.0915818
g_Tannerella	g_Neisseria	-0.042181
g_Treponema	g_Neisseria	-0.19261
g_Veillonella	g_Neisseria	0.0570823
g_Paraprevotella	g_Oribacterium	-0.0322255
g_Peptostreptococcus	g_Oribacterium	-0.0450616
g_Phocaeicola	g_Oribacterium	-0.232791
g_Porphyromonas	g_Oribacterium	0.190282
g_Prevotella	g_Oribacterium	0.1498
g_Propionibacterium	g_Oribacterium	-0.161602
g_Pseudomonas	g_Oribacterium	-0.0793505
g_Rhodococcus	g_Oribacterium	-0.0392885
g_Rothia	g_Oribacterium	-0.121985
g_Schwartzia	g_Oribacterium	0.032465
g_Selenomonas	g_Oribacterium	0.103797
g_Serratia	g_Oribacterium	-0.322801
g_Solobacterium	g_Oribacterium	0.103023
g_Sphaerochaeta	g_Oribacterium	0.0335241
g_Stenotrophomonas	g_Oribacterium	-0.0962675
g_Stomatobaculum	g_Oribacterium	0.310727
g_Streptococcus	g_Oribacterium	-0.198269
g_Treponema	g_Oribacterium	0.0404874
g_Parvimonas	g_Paraprevotella	-0.121699
g_Peptostreptococcus	g_Paraprevotella	-0.0303201
g_Phocaeicola	g_Paraprevotella	-0.051368
g_Prevotella	g_Paraprevotella	0.0782945
g_Propionibacterium	g_Paraprevotella	0.2522
g_Pseudomonas	g_Paraprevotella	0.0678848
g_Rhodococcus	g_Paraprevotella	0.081428
g_Rothia	g_Paraprevotella	0.112331
g_Schwartzia	g_Paraprevotella	-0.173682
g_Selenomonas	g_Paraprevotella	-0.0557198
g_Serratia	g_Paraprevotella	0.261311
g_Solobacterium	g_Paraprevotella	0.0375156
g_Sphaerochaeta	g_Paraprevotella	-0.217122
g_Stenotrophomonas	g_Paraprevotella	0.135843
g_Streptococcus	g_Paraprevotella	0.155263
g_Tannerella	g_Paraprevotella	-0.119843
g_Treponema	g_Paraprevotella	-0.156316
g_Veillonella	g_Paraprevotella	0.123505
g_Peptostreptococcus	g_Parvimonas	0.131134
g_Prevotella	g_Parvimonas	-0.0776939
g_Rhodococcus	g_Parvimonas	-0.0748191
g_Serratia	g_Parvimonas	-0.136629
g_Solobacterium	g_Parvimonas	-0.0619825
g_Sphaerochaeta	g_Parvimonas	0.147373
g_Staphylococcus	g_Parvimonas	0.0674964
g_Stenotrophomonas	g_Parvimonas	-0.153455
g_Stomatobaculum	g_Parvimonas	-0.0539071
g_Streptococcus	g_Parvimonas	0.0549743
g_Tannerella	g_Parvimonas	0.0615066
g_Treponema	g_Parvimonas	0.136072
g_Veillonella	g_Parvimonas	-0.1591
g_Phocaeicola	g_Peptostreptococcus	0.0814484
g_Porphyromonas	g_Peptostreptococcus	0.0357774
g_Propionibacterium	g_Peptostreptococcus	-0.0815727
g_Pseudomonas	g_Peptostreptococcus	-0.0336004
g_Rhodococcus	g_Peptostreptococcus	-0.057304
g_Rothia	g_Peptostreptococcus	0.110426
g_Schwartzia	g_Peptostreptococcus	-0.0854868
g_Serratia	g_Peptostreptococcus	-0.10234
g_Sphaerochaeta	g_Peptostreptococcus	0.0441058
g_Staphylococcus	g_Peptostreptococcus	0.0506614
g_Porphyromonas	g_Phocaeicola	-0.150062
g_Prevotella	g_Phocaeicola	-0.289994
g_Propionibacterium	g_Phocaeicola	-0.0515148
g_Pseudomonas	g_Phocaeicola	0.0540517
g_Rhodococcus	g_Phocaeicola	0.0443322
g_Schwartzia	g_Phocaeicola	0.0588155
g_Selenomonas	g_Phocaeicola	0.140788
g_Serratia	g_Phocaeicola	0.0861494
g_Solobacterium	g_Phocaeicola	-0.0350726
g_Sphaerochaeta	g_Phocaeicola	0.201098
g_Stenotrophomonas	g_Phocaeicola	0.135138
g_Stomatobaculum	g_Phocaeicola	-0.0667837
g_Treponema	g_Phocaeicola	0.0477602
g_Veillonella	g_Phocaeicola	-0.183154
g_Prevotella	g_Porphyromonas	0.050884
g_Propionibacterium	g_Porphyromonas	-0.241342
g_Pseudomonas	g_Porphyromonas	-0.0590237
g_Rhodococcus	g_Porphyromonas	-0.127753
g_Rothia	g_Porphyromonas	0.094934
g_Schwartzia	g_Porphyromonas	-0.125424
g_Selenomonas	g_Porphyromonas	-0.052729
g_Serratia	g_Porphyromonas	-0.166122
g_Sphaerochaeta	g_Porphyromonas	-0.0415658
g_Staphylococcus	g_Porphyromonas	-0.0613785
g_Stenotrophomonas	g_Porphyromonas	-0.119177
g_Stomatobaculum	g_Porphyromonas	0.0912526
g_Streptococcus	g_Porphyromonas	-0.0400185
g_Propionibacterium	g_Prevotella	0.0470036
g_Pseudomonas	g_Prevotella	-0.235836
g_Rhodococcus	g_Prevotella	0.0474334
g_Rothia	g_Prevotella	0.196336
g_Serratia	g_Prevotella	-0.120636
g_Solobacterium	g_Prevotella	0.250127
g_Sphaerochaeta	g_Prevotella	-0.12843
g_Staphylococcus	g_Prevotella	-0.130585
g_Stenotrophomonas	g_Prevotella	0.0425388
g_Treponema	g_Prevotella	-0.102325
g_Veillonella	g_Prevotella	0.801023
g_Schwartzia	g_Propionibacterium	-0.0557476
g_Serratia	g_Propionibacterium	0.248749
g_Sphaerochaeta	g_Propionibacterium	0.0589951
g_Staphylococcus	g_Propionibacterium	-0.0570196
g_Stenotrophomonas	g_Propionibacterium	0.04679
g_Stomatobaculum	g_Propionibacterium	-0.0789562
g_Streptococcus	g_Propionibacterium	0.0946478
g_Tannerella	g_Propionibacterium	-0.0695023
g_Treponema	g_Propionibacterium	-0.107263
g_Veillonella	g_Propionibacterium	0.104324
g_Rhodococcus	g_Pseudomonas	0.033427
g_Schwartzia	g_Pseudomonas	-0.0798133
g_Selenomonas	g_Pseudomonas	-0.299412
g_Serratia	g_Pseudomonas	0.209147
g_Solobacterium	g_Pseudomonas	-0.0565675
g_Sphaerochaeta	g_Pseudomonas	0.0735886
g_Staphylococcus	g_Pseudomonas	0.302565
g_Stenotrophomonas	g_Pseudomonas	0.184134
g_Stomatobaculum	g_Pseudomonas	0.178261
g_Tannerella	g_Pseudomonas	-0.179327
g_Treponema	g_Pseudomonas	-0.0920107
g_Veillonella	g_Pseudomonas	-0.154202
g_Rothia	g_Rhodococcus	-0.0647366
g_Schwartzia	g_Rhodococcus	-0.0766049
g_Selenomonas	g_Rhodococcus	-0.0651137
g_Serratia	g_Rhodococcus	0.0789986
g_Solobacterium	g_Rhodococcus	0.0605107
g_Stenotrophomonas	g_Rhodococcus	0.163835
g_Tannerella	g_Rhodococcus	-0.0462332
g_Treponema	g_Rhodococcus	-0.138428
g_Veillonella	g_Rhodococcus	0.0594323
g_Schwartzia	g_Rothia	-0.0390158
g_Selenomonas	g_Rothia	-0.154575
g_Solobacterium	g_Rothia	0.0973283
g_Sphaerochaeta	g_Rothia	-0.0995983
g_Stomatobaculum	g_Rothia	-0.168073
g_Streptococcus	g_Rothia	0.179566
g_Tannerella	g_Rothia	-0.0974975
g_Treponema	g_Rothia	-0.137326
g_Veillonella	g_Rothia	0.359765
g_Selenomonas	g_Schwartzia	0.368833
g_Serratia	g_Schwartzia	-0.246843
g_Solobacterium	g_Schwartzia	-0.0752122
g_Sphaerochaeta	g_Schwartzia	0.047858
g_Staphylococcus	g_Schwartzia	-0.0306181
g_Stenotrophomonas	g_Schwartzia	-0.119269
g_Stomatobaculum	g_Schwartzia	-0.0470098
g_Streptococcus	g_Schwartzia	-0.0806067
g_Tannerella	g_Schwartzia	0.168013
g_Treponema	g_Schwartzia	0.251263
g_Veillonella	g_Schwartzia	-0.0596437
g_Serratia	g_Selenomonas	-0.41474
g_Solobacterium	g_Selenomonas	-0.0590101
g_Sphaerochaeta	g_Selenomonas	-0.082832
g_Staphylococcus	g_Selenomonas	-0.235816
g_Stenotrophomonas	g_Selenomonas	-0.287857
g_Stomatobaculum	g_Selenomonas	-0.0376018
g_Streptococcus	g_Selenomonas	-0.309296
g_Tannerella	g_Selenomonas	0.115088
g_Treponema	g_Selenomonas	0.308347
g_Solobacterium	g_Serratia	0.120363
g_Sphaerochaeta	g_Serratia	0.123223
g_Staphylococcus	g_Serratia	-0.080335
g_Stenotrophomonas	g_Serratia	0.283635
g_Streptococcus	g_Serratia	0.188688
g_Tannerella	g_Serratia	-0.185406
g_Treponema	g_Serratia	-0.337036
g_Veillonella	g_Serratia	0.0487907
g_Sphaerochaeta	g_Solobacterium	0.0966394
g_Staphylococcus	g_Solobacterium	-0.106449
g_Stenotrophomonas	g_Solobacterium	0.103707
g_Streptococcus	g_Solobacterium	0.0522601
g_Tannerella	g_Solobacterium	-0.0468017
g_Treponema	g_Solobacterium	-0.13995
g_Veillonella	g_Solobacterium	0.195175
g_Staphylococcus	g_Sphaerochaeta	0.0945199
g_Stomatobaculum	g_Sphaerochaeta	0.129585
g_Streptococcus	g_Sphaerochaeta	-0.0682117
g_Tannerella	g_Sphaerochaeta	0.0575379
g_Veillonella	g_Sphaerochaeta	-0.191852
g_Stenotrophomonas	g_Staphylococcus	-0.0439355
g_Tannerella	g_Staphylococcus	-0.152326
g_Veillonella	g_Staphylococcus	-0.0875993
g_Streptococcus	g_Stenotrophomonas	0.0445185
g_Tannerella	g_Stenotrophomonas	-0.0673659
g_Treponema	g_Stenotrophomonas	-0.233803
g_Veillonella	g_Stenotrophomonas	0.0835297
g_Streptococcus	g_Stomatobaculum	-0.211838
g_Tannerella	g_Stomatobaculum	-0.033983
g_Treponema	g_Stomatobaculum	-0.152944
g_Treponema	g_Streptococcus	-0.072784
g_Veillonella	g_Streptococcus	0.0546302
g_Treponema	g_Tannerella	0.264341
g_Veillonella	g_Tannerella	-0.0867025
g_Veillonella	g_Treponema	-0.313027
